# Supplementary material for: Correlation between Serum Steroid Hormones and Gut Microbiota in Patients with Alcohol-Associated Liver Disease
Source: Metabolites. 2022 Nov 13;12(11):0. doi: 10.3390/metabo12111107 (PMC9699110; doi:10.3390/metabo12111107)
Supplement: Supplementary file 1 [file metabolites-12-01107-s001.zip › Supplemental Tables.xlsx]

## Sheet: Table S1
Table S1 Bacteria detected in stool samples
ID	10155	10190	10260	10323	10351	10365	10421	10442	10771	10925	10960	11065	11072	11100	11247	11261	11485	AAB86	AAV71	ABJ84	ABS88	ABT88	ACL65	ACR56	ACTJ77	ADBD62	ADCA63	ADG63	ADS78	AFC84	AFR69	AGJ76	AHJ60	AHL89	ALE82	AMJ84	AMJM84	AOR84	APJ57	ATCB70	ATF64	ATN74	ATY86	AVAJF74	AWM65	AZM63	CCN88P	CLJ45P	CVM89
Hydrogenimonas	0	1.93258e-06	0	0	0	0	0	0	0	0	0	0	0	0	0	0	0	0	0	0	0	0	0	0	0	0	0	0	0	0	0	0	0	0	0	0	0	0	0	0	0	0	0	0	0	0	0	0	0
Melissococcus	0	1.93258e-06	0	0	0	0	0	0	0	0	0	0	0	0	0	0	0	0	0	0	0	0	0	0	0	0	0	0	0	0	0	0	0	0	0	0	0	0	0	0	0	0	0	0	0	0	0	0	0
Bulleidia	0	1.93258e-06	0	0	0	0	0	0	0	0	0	0	0	0	0	0	0	0	0	0	0	0	0	0	0	0	0	0	0	0	0	0	0	0	0	0	0	0	0	0	0	0	0	0	0	0	0	0	0
Syntrophococcus	0	1.93258e-06	0	0	0	0	0	0	0	0	0	0	0	0	0	0	0	0	0	0	0	0	0	0	0	0	0	0	0	0	0	0	0	0	0	0	0	0	0	0	0	0	0	0	0	0	0	0	0
Psychrilyobacter	0	3.86515e-06	0	0	0	0	0	0	0	0	0	0	0	0	0	0	0	0	0	0	0	0	0	0	0	0	0	0	0	0	0	0	0	0	0	0	0	0	0	0	0	0	0	0	0	0	0	0	0
Unclassified_Lentisphaerae_6	0	9.66288e-06	0	0	0	0	0	0	0	0	0	0	0	0	0	0	0	0	0	0	0	0	0	0	0	0	0	0	0	0	0	0	0	0	0	0	0	0	0	0	0	0	0	0	0	0	0	0	0
Johnsonella	0	0	0	0	0	0	0	0	0	0	0	3.78946e-05	0	0	0	0	0	0	0	0	0	0	0	0	0	0	0	0	0	0	0	0	0	0	0	0	0	0	0	0	0	0	0	0	0	0	0	0	0
Propionibacterium	0	0	0	0	0	0	0	0	0	0	0	0	0	0	0	0	0	0	0	0	0	0	0	0	0	0	3.84749e-05	0	0	0	0	0	0	0	0	0	0	0	0	0	0	0	0	0	0	0	0	0	0
Cloacibacterium	0	0	0	0	0	0	0	0	0	0	0	0	0	0	4.07299e-05	0	0	0	0	0	0	0	0	0	0	0	0	0	0	0	0	0	0	0	0	0	0	0	0	0	0	0	0	0	0	0	0	0	0
Aeromonas	0	0	0	0	0	0	0	0	0	0	0	0	0	0	4.07299e-05	0	0	0	0	0	0	0	0	0	0	0	0	0	0	0	0	0	0	0	0	0	0	0	0	0	0	0	0	0	0	0	0	0	0
Mannheimia	0	1.93258e-06	0	0	0	0	0	0	0	0	0	0	0	0	0	0	0	0	0	0	0	0	0	0	0	0	0	4.14285e-05	0	0	0	0	0	0	0	0	0	0	0	0	0	0	0	0	0	0	0	0	0
Unclassified_Clostridiales_Incertae_Sedis_XI	0	0	0	0	0	0	0	0	0	0	0	0	0	0	0	0	0	0	0	0	0	0	0	0	0	0	0	0	0	0	0	0	0	0	0	0	0	0	0	0	0	0	4.35066e-05	0	0	0	0	0	0
Finegoldia	0	0	0	0	0	0	0	0	0	0	0	0	0	0	0	0	0	0	0	0	0	0	0	0	0	0	0	0	0	0	0	0	0	0	0	0	0	0	0	0	0	0	4.35066e-05	0	0	0	0	0	0
Aggregatibacter	0	0	0	0	0	0	0	0	0	0	0	0	0	0	0	0	4.68867e-05	0	0	0	0	0	0	0	0	0	0	0	0	0	0	0	0	0	0	0	0	0	0	0	0	0	0	0	0	0	0	0	0
Gardnerella	0	0	0	0	0	0	0	0	0	0	0	0	0	4.87068e-05	0	0	0	0	0	0	0	0	0	0	0	0	0	0	0	0	0	0	0	0	0	0	0	0	0	0	0	0	0	0	0	0	0	0	0
Unclassified_Rhodospirillaceae	0	0	0	0	0	0	0	0	0	0	0	0	0	0	0	0	0	0	0	0	0	0	0	0	0	0	0	0	0	0	0	0	0	0	0	0	0	0	0	0	0	0	0	0	0	0	4.88472e-05	0	0
Isobaculum	0	0	5.13795e-05	0	0	0	0	0	0	0	0	0	0	0	0	0	0	0	0	0	0	0	0	0	0	0	0	0	0	0	0	0	0	0	0	0	0	0	0	0	0	0	0	0	0	0	0	0	0
Catonella	0	5.79773e-06	0	0	0	0	0	0	0	0	0	0	0	0	0	0	4.68867e-05	0	0	0	0	0	0	0	0	0	0	0	0	0	0	0	0	0	0	0	0	0	0	0	0	0	0	0	0	0	0	0	0
Marvinbryantia	0	0	0	0	0	0	0	0	0	0	0	0	0	0	0	0	0	0	0	0	0	0	0	0	0	0	0	0	0	0	0	0	0	0	0	0	0	0	0	0	5.48035e-05	0	0	0	0	0	0	0	0
Unclassified_SR1_6	0	0	0	0	0	6.83153e-05	0	0	0	0	0	0	0	0	0	0	0	0	0	0	0	0	0	0	0	0	0	0	0	0	0	0	0	0	0	0	0	0	0	0	0	0	0	0	0	0	0	0	0
Stenotrophomonas	0	0	0	0	0	0	0	0	0	0	6.92018e-05	0	0	0	0	0	0	0	0	0	0	0	0	0	0	0	0	0	0	0	0	0	0	0	0	0	0	0	0	0	0	0	0	0	0	0	0	0	0
Sporacetigenium	0	0	0	0	0	0	0	0	0	0	0	0	0	0	0	0	0	0	0	0	0	0	0	0	0	0	0	0	0	0	0	0	0	0	0	0	0	0	7.50976e-05	0	0	0	0	0	0	0	0	0	0
Anaerofilum	0	0	0	0	0	0	0	0	0	0	0	0	0	0	0	0	0	0	0	0	0	0	0	0	0	0	0	0	0	0	0	0	0	0	0	0	0	0	7.50976e-05	0	0	0	0	0	0	0	0	0	0
Treponema	0	0	0	0	0	0	0	0	0	0	0	7.57892e-05	0	0	0	0	0	0	0	0	0	0	0	0	0	0	0	0	0	0	0	0	0	0	0	0	0	0	0	0	0	0	0	0	0	0	0	0	0
Unclassified_Sinobacteraceae	0	0	0	0	0	0	0	0	0	0	0	0	0	0	8.14598e-05	0	0	0	0	0	0	0	0	0	0	0	0	0	0	0	0	0	0	0	0	0	0	0	0	0	0	0	0	0	0	0	0	0	0
Vogesella	0	0	0	0	0	0	0	0	0	0	0	0	0	0	8.14598e-05	0	0	0	0	0	0	0	0	0	0	0	0	0	0	0	0	0	0	0	0	0	0	0	0	0	0	0	0	0	0	0	0	0	0
Parasporobacterium	0	3.86515e-06	0	0	0	0	0	0	0	0	0	0	0	0	0	0	0	0	0	0	0	0	0	0	8.08179e-05	0	0	0	0	0	0	0	0	0	0	0	0	0	0	0	0	0	0	0	0	0	0	0	0
Brachymonas	6.22045e-05	0	0	0	0	0	0	0	0	2.5303e-05	0	0	0	0	0	0	0	0	0	0	0	0	0	0	0	0	0	0	0	0	0	0	0	0	0	0	0	0	0	0	0	0	0	0	0	0	0	0	0
Kocuria	6.22045e-05	0	0	0	0	0	0	0	0	2.5303e-05	0	0	0	0	0	0	0	0	0	0	0	0	0	0	0	0	0	0	0	0	0	0	0	0	0	0	0	0	0	0	0	0	0	0	0	0	0	0	0
Unclassified_Flavobacteriaceae	0	0	0	0	0	0	0	0	0	0	0	0	0	0	4.07299e-05	0	4.68867e-05	0	0	0	0	0	0	0	0	0	0	0	0	0	0	0	0	0	0	0	0	0	0	0	0	0	0	0	0	0	0	0	0
Anaerovorax	0	0	0	0	0	0	0	0	0	0	0	0	0	0	0	0	0	0	0	0	0	0	0	0	0	9.46253e-05	0	0	0	0	0	0	0	0	0	0	0	0	0	0	0	0	0	0	0	0	0	0	0
Saccharofermentans	0	0	0	0	0	0	0	0	0	0	0	0	0	9.74137e-05	0	0	0	0	0	0	0	0	0	0	0	0	0	0	0	0	0	0	0	0	0	0	0	0	0	0	0	0	0	0	0	0	0	0	0
Sneathia	0	0	0	0	0	0	0	0	0	0	0	0	0	9.74137e-05	0	0	0	0	0	0	0	0	0	0	0	0	0	0	0	0	0	0	0	0	0	0	0	0	0	0	0	0	0	0	0	0	0	0	0
Bacillus	0	0	0	0	0	0	0	0	0	0	0	0	0	0	0	0	0	0	0	0	0	0	0	0	0	0	0	0	0	0	0	0	0	0	0	0	0	0	0	0	0	0	0	0	0	0	0	0	0.000102638
Xylanibacter	0	1.93258e-06	0	0	0	0	0	0	0	0	0.000103803	0	0	0	0	0	0	0	0	0	0	0	0	0	0	0	0	0	0	0	0	0	0	0	0	0	0	0	0	0	0	0	0	0	0	0	0	0	0
Pseudobutyrivibrio	0	3.86515e-06	0	0	0	0	0	0	0	0	0	0	0	0	0	0	0	0	0	0	0	0	0	0	0	4.73126e-05	0	0	0	0	0	0	0	0	0	5.52059e-05	0	0	0	0	0	0	0	0	0	0	0	0	0
Obesumbacterium	0	0	0	0	0	0	0	0	0	0	0	0	0	0	0	0	0	0	0	0	0	0	0	0	0	0	0	0	0	0	0	0	0	0	0	0	0	0	0	0	0	0.000112511	0	0	0	0	0	0	0
Desulfobulbus	0	0	0	0	0	0	0	0	0	0	0	0.000113684	0	0	0	0	0	0	0	0	0	0	0	0	0	0	0	0	0	0	0	0	0	0	0	0	0	0	0	0	0	0	0	0	0	0	0	0	0
Mycoplasma	0	0	0	0	0	6.83153e-05	0	0	0	0	0	0	0	4.87068e-05	0	0	0	0	0	0	0	0	0	0	0	0	0	0	0	0	0	0	0	0	0	0	0	0	0	0	0	0	0	0	0	0	0	0	0
Moryella	0	0	0	0	0	0	0	0	0	0	0	0	0	0	0	0	4.68867e-05	0	0	0	0	0	7.44269e-05	0	0	0	0	0	0	0	0	0	0	0	0	0	0	0	0	0	0	0	0	0	0	0	0	0	0
Variovorax	0	0	0	0	0	0	0	0	0	0	0	0	4.77076e-05	0	0	0	0	0	0	0	0	0	0	7.62253e-05	0	0	0	0	0	0	0	0	0	0	0	0	0	0	0	0	0	0	0	0	0	0	0	0	0
Brevundimonas	0	0	0	0	0	0	0	0	0	0	0	0	4.77076e-05	0	8.14598e-05	0	0	0	0	0	0	0	0	0	0	0	0	0	0	0	0	0	0	0	0	0	0	0	0	0	0	0	0	0	0	0	0	0	0
Unclassified_Rhizobiales_6	0	0	0	0	0	0.000136631	0	0	0	0	0	0	0	0	0	0	0	0	0	0	0	0	0	0	0	0	0	0	0	0	0	0	0	0	0	0	0	0	0	0	0	0	0	0	0	0	0	0	0
Arcanobacterium	0	0	0	0	0	0	0	0	0	0	0	0	0	0	0	0	0	0.000140252	0	0	0	0	0	0	0	0	0	0	0	0	0	0	0	0	0	0	0	0	0	0	0	0	0	0	0	0	0	0	0
Unclassified_Fusobacteriales_6	0	0	0	0	0	0	0	0	0	0	0	0	0	0	0	0	0.00014066	0	0	0	0	0	0	0	0	0	0	0	0	0	0	0	0	0	0	0	0	0	0	0	0	0	0	0	0	0	0	0	0
Anaerosinus	0	0	0	0	0	0	0	0	0	0	0	0	4.77076e-05	0	0	0	9.37734e-05	0	0	0	0	0	0	0	0	0	0	0	0	0	0	0	0	0	0	0	0	0	0	0	0	0	0	0	0	0	0	0	0
Sarcina	0	0	0	0	0	0	0	0	0.00014642	0	0	0	0	0	0	0	0	0	0	0	0	0	0	0	0	0	0	0	0	0	0	0	0	0	0	0	0	0	0	0	0	0	0	0	0	0	0	0	0
Coprobacillus	0	0	0.000154139	0	0	0	0	0	0	0	0	0	0	0	0	0	0	0	0	0	0	0	0	0	0	0	0	0	0	0	0	0	0	0	0	0	0	0	0	0	0	0	0	0	0	0	0	0	0
Unclassified_Sutterellaceae	0	3.86515e-06	0	0	0	0	0	0	0	0	6.92018e-05	0	0	0	0	0	0	0	0	0	0	0	0	0	0	0	0	0	0	0	0	0	0	0	0	0	8.13835e-05	0	0	0	0	0	0	0	0	0	0	0	0
Enterobacter	0	0	0	0	0	0	0	0.000159172	0	0	0	0	0	0	0	0	0	0	0	0	0	0	0	0	0	0	0	0	0	0	0	0	0	0	0	0	0	0	0	0	0	0	0	0	0	0	0	0	0
Ralstonia	0	0	0	0	0	6.83153e-05	0	0	0	0	0	0	0	0	0	0	0	0	0	0	0	0	0	0	0	0	0	0	0	0	0	9.38086e-05	0	0	0	0	0	0	0	0	0	0	0	0	0	0	0	0	0
Planobacterium	0	0	0	9.51294e-05	0	0	0	0	0	0	0	7.57892e-05	0	0	0	0	0	0	0	0	0	0	0	0	0	0	0	0	0	0	0	0	0	0	0	0	0	0	0	0	0	0	0	0	0	0	0	0	0
Exiguobacterium	0.000124409	0	0	0	0	0	0	0	0	5.0606e-05	0	0	0	0	0	0	0	0	0	0	0	0	0	0	0	0	0	0	0	0	0	0	0	0	0	0	0	0	0	0	0	0	0	0	0	0	0	0	0
Facklamia	0	0	0	0	0	0	0	0	0	0	0	0	0	0	0	0	0	0	0	0	0	0	0	0	0	0	0	0	0	0	0	0.000187617	0	0	0	0	0	0	0	0	0	0	0	0	0	0	0	0	0
Unclassified_Actinomycetaceae	0	0	0	0	0	0	0	0	0	0	0	0.000151578	0	0	0	0	4.68867e-05	0	0	0	0	0	0	0	0	0	0	0	0	0	0	0	0	0	0	0	0	0	0	0	0	0	0	0	0	0	0	0	0
Pelomonas	0	0	0	0	0	0	0	0	0	0	0	0	0	0	0	6.31433e-05	0	0	0	0	0.000139509	0	0	0	0	0	0	0	0	0	0	0	0	0	0	0	0	0	0	0	0	0	0	0	0	0	0	0	0
Anaerococcus	0	0	0	0	0	0	5.19588e-05	0	0	0	0	0	0	0	0	0	0	0	0	0	0	0	0	0.000152451	0	0	0	0	0	0	0	0	0	0	0	0	0	0	0	0	0	0	0	0	0	0	0	0	0
Tumebacillus	0	0	0	0	0	0.000204946	0	0	0	0	0	0	0	0	0	0	0	0	0	0	0	0	0	0	0	0	0	0	0	0	0	0	0	0	0	0	0	0	0	0	0	0	0	0	0	0	0	0	0
Varibaculum	0	0	0.000205518	0	0	0	0	0	0	0	0	0	0	0	0	0	0	0	0	0	0	0	0	0	0	0	0	0	0	0	0	0	0	0	0	0	0	0	0	0	0	0	0	0	0	0	0	0	0
Centipeda	0	0	0	0	0	0	0	0	0	0	0	3.78946e-05	0	0	0	0	0.000187547	0	0	0	0	0	0	0	0	0	0	0	0	0	0	0	0	0	0	0	0	0	0	0	0	0	0	0	0	0	0	0	0
Proteus	0	0	0	0	0	0	0	0	0	0	0	0	0.000238538	0	0	0	0	0	0	0	0	0	0	0	0	0	0	0	0	0	0	0	0	0	0	0	0	0	0	0	0	0	0	0	0	0	0	0	0
Unclassified_Phyllobacteriaceae	0	0	0	0	0	0	0	0	0	0	0	0	9.54153e-05	0	0.00016292	0	0	0	0	0	0	0	0	0	0	0	0	0	0	0	0	0	0	0	0	0	0	0	0	0	0	0	0	0	0	0	0	0	0
Parascardovia	0.000186614	0	0	0	0	0	0	0	0	7.5909e-05	0	0	0	0	0	0	0	0	0	0	0	0	0	0	0	0	0	0	0	0	0	0	0	0	0	0	0	0	0	0	0	0	0	0	0	0	0	0	0
Unclassified_Micrococcaceae	0.000186614	0	0	0	0	0	0	0	0	7.5909e-05	0	0	0	0	0	0	0	0	0	0	0	0	0	0	0	0	0	0	0	0	0	0	0	0	0	0	0	0	0	0	0	0	0	0	0	0	0	0	0
Vagococcus	0	0	0	0	0	0	0	0.000238758	0	0	0	0	0	0	4.07299e-05	0	0	0	0	0	0	0	0	0	0	0	0	0	0	0	0	0	0	0	0	0	0	0	0	0	0	0	0	0	0	0	0	0	0
Methylobacterium	0	0	0	0	0	0	0	0	0	0	0	0	0	0	0	0	0	0	0	0	0	0	0	0	0	0	0	0	0	0	0	0.000281426	0	0	0	0	0	0	0	0	0	0	0	0	0	0	0	0	0
Allobaculum	0	0	0	0	0	0	0	0	0	0	0	0	0	0	0	0	0	0	0	0	0.000209263	0	0	7.62253e-05	0	0	0	0	0	0	0	0	0	0	0	0	0	0	0	0	0	0	0	0	0	0	0	0	0
Gracilibacter	0	0	0	0	0	0	0	0	0	0	0	0	0	0	0	0	0	0	0	0	0	0	0	0	0	0	0	0	0	0	0	0	0	0	0	0	0	0	0	0	0	0	0	0	0	0	0	0	0.000307913
Unclassified_Anaerolineaceae	0	0	0	0	0	0	0	0	0	0	0	7.57892e-05	0	0	0	0	0	0	0	0	0	0	0	0	0	0	0	0	0	0	0	0	0.000236556	0	0	0	0	0	0	0	0	0	0	0	0	0	0	0	0
Porphyromonas	0	1.93258e-06	0	0	0	0	0	0	0	0	0	0	0	0	0	0	0	0	0	0.000316331	0	0	0	0	0	0	0	0	0	0	0	0	0	0	0	0	0	0	0	0	0	0	0	0	0	0	0	0	0
Bradyrhizobium	0	0	0	0.000190259	0	0.000136631	0	0	0	0	0	0	0	0	0	0	0	0	0	0	0	0	0	0	0	0	0	0	0	0	0	0	0	0	0	0	0	0	0	0	0	0	0	0	0	0	0	0	0
Capnocytophaga	0	1.93258e-06	0	0	0	0.000136631	0	7.95862e-05	0	0	0	0	0	0	8.14598e-05	0	4.68867e-05	0	0	0	0	0	0	0	0	0	0	0	0	0	0	0	0	0	0	0	0	0	0	0	0	0	0	0	0	0	0	0	0
Murdochiella	0	0	0	0	0	0	0	0	0	0	0	0	0	0	0	0	0	0	0	0	0	0	0	0	0	0	0	0	0	0	0	0.000375235	0	0	0	0	0	0	0	0	0	0	0	0	0	0	0	0	0
Unclassified_Eubacteriaceae	0	0	0	0	0	0	0	0	0	0	0	0	0	0	0	0	0	0	0	0	0	0	0	0	0	0	0.000230849	0	0	0	0	0	0	0.000162813	0	0	0	0	0	0	0	0	0	0	0	0	0	0	0
Acinetobacter	0	0	0	0	0	0	0.000155877	0	0	0	0	0	0	0	0.000244379	0	0	0	0	0	0	0	0	0	0	0	0	0	0	0	0	0	0	0	0	0	0	0	0	0	0	0	0	0	0	0	0	0	0
Cetobacterium	0	0.000156539	0	0	0	0	0	0	0.00014642	0	0	0	0	0	0	0	0	0.000140252	0	0	0	0	0	0	0	0	0	0	0	0	0	0	0	0	0	0	0	0	0	0	0	0	0	0	0	0	0	0	0
Shuttleworthia	0.000186614	0	0	0	0	0	5.19588e-05	0	0	7.5909e-05	0	0	9.54153e-05	0	0	0	0	0	0	0	0	0	0	0	0	0	0	0	4.95589e-05	0	0	0	0	0	0	0	0	0	0	0	0	0	0	0	0	0	0	0	0
Unclassified_Leuconostocaceae	0	0	0	0	0	0	0	0.000477517	0	0	0	0	0	0	0	0	0	0	0	0	0	0	0	0	0	0	0	0	0	0	0	0	0	0	0	0	0	0	0	0	0	0	0	0	0	0	0	0	0
Pseudomonas	0	0	0	0.000285388	0	0.000204946	0	0	0	0	0	0	0	0	0	0	0	0	0	0	0	0	0	0	0	0	0	0	0	0	0	0	0	0	0	0	0	0	0	0	0	0	0	0	0	0	0	0	0
Kingella	0	0	0	0	0	0	0	7.95862e-05	0	0	0	7.57892e-05	0	0	8.14598e-05	0	0.00028132	0	0	0	0	0	0	0	0	0	0	0	0	0	0	0	0	0	0	0	0	0	0	0	0	0	0	0	0	0	0	0	0
Papillibacter	0	5.79773e-06	0	0	0	0	0	0	0	0	0	0	0	0	0	0	0	7.01262e-05	0	0	0	0	0	0	0.000121227	0	7.69497e-05	0	0	0	0	0	0	0	0.000102807	0	0	0	7.50976e-05	0	0	0	0	0	0	0	9.76944e-05	0	0
Elusimicrobium	0	0	0	0	0	0	0	0	0	0	0	0	0	0	0	0	0	0.00056101	0	0	0	0	0	0	0	0	0	0	0	0	0	0	0	0	0	0	0	0	0	0	0	0	0	0	0	0	0	0	0
Peptoniphilus	0	0	0	0	0	0	0	0	0	0	0	0	0	9.74137e-05	0	0	0	0	0	0	0.000348772	0	0	0	0	0	0	0	0	0	0	0	0	0	0	0	4.06918e-05	0	0	0	0	0	8.70133e-05	0	0	0	0	0	0
Unclassified_Sphingomonadaceae	0.000311023	0	0	0	0	6.83153e-05	0	0	0	0.000126515	3.46009e-05	3.78946e-05	0	0	0	0	0	0	0	0	0	0	0	0	0	0	0	0	0	0	0	0	0	0	0	0	0	0	0	0	0	0	0	0	0	0	0	0	0
Unclassified_Leptotrichiaceae	0	1.15955e-05	0	0	0	0	0	0	0	0	0	0	0	0.000487068	0	0	9.37734e-05	0	0	0	0	0	0	0	0	0	0	0	0	0	0	0	0	0	0	0	0	0	0	0	0	0	0	0	0	0	0	0	0
Phocaeicola	0	0	0	0	0	0.000273261	0	0	0	0	0	0.000341051	0	0	0	0	0	0	0	0	0	0	0	0	0	0	0	0	0	0	0	0	0	0	0	0	0	0	0	0	0	0	0	0	0	0	0	0	0
Corynebacterium	0.000248818	0	0	0	0	0	0	0.000238758	0	0.000101212	0	7.57892e-05	0	4.87068e-05	0	0	0	0	0	0	0	0	0	0	0	0	0	0	0	0	0	0	0	0	0	0	0	0	0	0	0	0	0	0	0	0	0	0	0
Pyramidobacter	0	0	0	0	0	0	0	0	0	0	0	0.000719997	0	0	0	0	0	0	0	0	0	0	0	0	0	0	0	0	0	0	0	0	0	0	0	0	0	0	0	0	0	0	0	0	0	0	0	0	0
Unclassified_Neisseriaceae	0	0	0	0	0	0	0	0	0	0	0	0.000227367	0	0	0.000366569	0	0.000234434	0	0	0	0	0	0	0	0	0	0	0	0	0	0	0	0	0	0	0	0	0	0	0	0	0	0	0	0	0	0	0	0
Unclassified_Enterococcaceae	0	0	0.000513795	0	0	0	0	0.000397931	0	0	0	0	0	0	0	0	0	0	0	0	0	0	0	0	0	0	0	0	0	0	0	0	0	0	0	0	0	0	0	0	0	0	0	0	0	0	0	0	0
Anaerofustis	0	0	0	0	0	0	0	0	0	0	0	0	0	0	0	0	0	0	0.00061287	0	0	0	0	7.62253e-05	0	0	0	0.000124285	0	0	0	0	0	0	0	0.000110412	0	0	7.50976e-05	0	0	0	0	0	0	0	0	0	0
Unclassified_Xanthomonadaceae	0	0	0	0	0	0	0	0	0	0	0	0	0	0	0	0	0	0	0.00102145	0	0	0	0	0	0	0	0	0	0	0	0	0	0	0	0	0	0	0	0	0	0	0	0	0	0	0	0	0	0
Granulicatella	0.000186614	5.79773e-06	0	0	0	0	0	0	0	7.5909e-05	0	0.000113684	0	4.87068e-05	0	0	0.000187547	0	0	0	0	0	0	0.000152451	0	0	0	0	0	0	0	0	0.000157704	0	0	0	0	0	0	0.00010401	0	0	0	0	0	0	0	0	0
Unclassified_Peptococcaceae_1	0	0	0	0	0	0	0	0	0	0	0.000207605	0	0	0	0	0	0	0	0	0	0	0	0	0	0	0	0	0.000207142	0	0	0	0.000562852	0	0	0	0	8.13835e-05	0	0	0	0	0	0	0	0	0	0	0	0
Haemophilus	0	1.93258e-06	0	0	0	0	0	0	4.88067e-05	0	0	0.000682102	0	4.87068e-05	0	0	0.000234434	0	0	0	0	0	0	0	0	0	0	0	4.95589e-05	0	0	0	0	0	0	0	0	0	0	0	0	0	0	0	0	0	0	0	0
Unclassified_Peptostreptococcaceae	0	1.93258e-06	0	0	0	0	0	0	0	0	0.000138404	3.78946e-05	0	4.87068e-05	0	0	0	0	0	0	6.97545e-05	0	0	0.000152451	0	0	0	0	4.95589e-05	0	0	0	0	0	0	5.52059e-05	0	0	0.000150195	0	0	0	0	0	0	0.000278598	0	9.38482e-05	0
Unclassified_Gammaproteobacteria_6	0	1.93258e-06	0	9.51294e-05	0	0	0	7.95862e-05	0	0.000430151	0	0	0	9.74137e-05	4.07299e-05	6.31433e-05	0	0	0	0	0	0.000142572	0	0	0	0	0	0	0	0	0	0	0	0	0	0	0	0	0	0	0	0	4.35066e-05	0	0	0	4.88472e-05	4.69241e-05	0
Unclassified_Candidatus_Saccharibacteria_6	0	1.93258e-06	0	0	0	0	0	0	0	0	0	0.000189473	0	0	0	0	0	0	0	0	0	0	0	0.000152451	0	4.73126e-05	0	0	9.91179e-05	0	0	0	0	0	0	0	0	0	0	0	0	0	0	0.000101812	0.000535762	0	0	0	0
Unclassified_Desulfovibrionaceae	0	9.08311e-05	0	0	0	0	0	0	4.88067e-05	0	0	0	0	0	0	0	4.68867e-05	0	0	0	0	0.000285144	0	0	0.000242454	0	0.000307799	0	0	0	0	0	0	0	0	0	0	0	7.50976e-05	0.00010401	0	0	4.35066e-05	0	0	0	0	0	0
Acetivibrio	0	0	0	0	0	0	0	0	0	0	0	0	0	0	0	0	0	0	0	0	0	0	0	0	0	0	0	0	0	0	0	0	0	0	0	0	0	0.000150705	0	0	0	0	0	0	0	0	0.00117233	4.69241e-05	0
Paralactobacillus	0	0	0	0	0.0013913	0	0	0	0	0	0	0	0	0	0	0	0	0	0	0	0	0	0	0	0	0	0	0	0	0	0	0	0	0	0	0	0	0	0	0	0	0	0	0	0	0	0	0	0
Ethanoligenens	0	0	0	0	0	0	0	0	0	0	0	0	0	0	0	0	0	0	0.00143003	0	0	0	0	7.62253e-05	0	0	0	0	0	0	0	0	0	0	0	0	0	0	0	0	0	0	0	0	0	0	0	0	0
Unclassified_Actinobacteria_6	0.000808659	1.93258e-06	0	0	0	0	0	0	0	0.000354242	0	0	0	0	0	0	0	0	0	0.000158165	6.97545e-05	0	0	0	0	0	0	0	0	0	0	0	0	0	0	0	0	0	0	0	0	0	0	0	0	0.000111439	4.88472e-05	0	0
Victivallis	0	0.0011924	0	0	0	0	0	0	0	0	6.92018e-05	0	0	0	0	0	0	7.01262e-05	0	0	0	0	0	0	0	0	0	0	0	0	0	0	0	0	0	0	0	0.000226057	0	0	0	0	0	0	0	0	0	0	0
Cardiobacterium	0.00068425	2.12583e-05	0	0	0	0	0	0	0	0.000278333	0	0	0	9.74137e-05	0.000488759	0	0	0	0	0	0	0	0	0	0	0	0	0	0	0	0	0	0	0	0	0	0	0	0	0	0	0	0	0	0	0	0	0	0
Mogibacterium	6.22045e-05	0.000108224	0	0	0	0	0	0	0	2.5303e-05	0.000276807	0.000113684	0	0	0	0	0.000234434	0	0	0	0	0	0.000595415	0	0	0	0	0	0	0	0	0	0	0	0	0.000110412	0	0	0	0	0	0	0	0	0	0	4.88472e-05	0	0
Solobacterium	0	5.79773e-06	0	0	0	0	0	0	0	0	0	0.000303157	0	0	0	0	0.000187547	0	0	0	0	9.5048e-05	0.000372135	0.000228676	0	0	0	0	0	0	0	0	7.88519e-05	0	0	0	0	0	0	0.000208019	0	0	0	0.000101812	0	0	0	0	0
Gordonibacter	0	1.93258e-06	0	0	0	0	0	0	0	0	0	0	0	0	0	0	0	0	0	0	0	9.5048e-05	0	0.000228676	0	0	3.84749e-05	0	0	0	0	0.000562852	0	0	0.000102807	0	0	0	7.50976e-05	0.00010401	0	0	0	0	0	0	0	0.000140772	0.000307913
Unclassified_Streptococcaceae	0.00111968	0	5.13795e-05	0	0	0	0	0	0	0.000455454	0	3.78946e-05	0	0	0	0	0	0	0	0	0	0	7.44269e-05	0	0	0	0	0	0	0	0	0	0	0	0	0	0	0	0	0	0	0	0	0	0	0	0	0	0
Cloacibacillus	0	0	0	0	0	0	0	0	0	0	0	0	0	0	0	0	0	0	0	0	0	0	0.00178625	0	0	0	0	0	0	0	0	0	0	0	0	0	0	0	0	0	0	0	0	0	0	0	0	0	0
Hydrogenoanaerobacterium	0	9.66288e-06	0	0	0	0	0	0	0	0	0	0	0	0	0	0	0	7.01262e-05	0.00040858	7.90826e-05	0	0	0	0	0	4.73126e-05	0	0	0	0	0	0.000562852	0	0	0.000257017	0	0	0.000226057	0.000150195	0	0	0	0	0	0	0	0	4.69241e-05	0
Clostridium_III	0	0	0	0	0	0	0	0	0	0	0	0	0	0	0	0	0	0.000701262	0	0	0	0	0	0	0	0	0	0	0	0	0	0	0	0	0	0.000110412	0	0.000226057	0	0	0	0	0	0	0	0	0	0.000328469	0.000718465
Oxalobacter	0	1.93258e-06	0	0	0	0	0	0	0	0	0.000103803	0	0	0	0	0	0	0.000420757	0	0	0	0	0	0	0	0	0	0.000289999	0	0	0	0	0	0	0	0	0	0.000527466	0.000150195	0	0	0	0	0	0	0	0.000293083	0.000281545	0.000102638
Parvimonas	0.000497636	1.93258e-06	0.000102759	0	0	0	0	0	0	0.000202424	0.000103803	0.000341051	0	0	0	0.000126287	0.000187547	0	0	0	0	0	0.000148854	0	0	0	0	0	0	0	0	0	0	0	5.14033e-05	0	0	7.53523e-05	0	0.000520048	0	0	0	0	0	0	0	0	0
Unclassified_Clostridiales_Incertae_Sedis_XIII	0	3.09212e-05	0	0	0	0	0	0	0	0	0.000103803	0	0	0	0	0	0	0.00140252	0	0	0	0	0	0	8.08179e-05	0.000236563	3.84749e-05	0	0	0	0	0	0	0	0	0	0	7.53523e-05	0	0	0	0	0	0	0	0	0.00034193	9.38482e-05	0.000102638
Peptostreptococcus	0.000186614	0	0.000205518	0	0	6.83153e-05	0	0	0	7.5909e-05	0	0.00041684	0	0	0	0	0.00126594	0	0	0	0	0	0.000148854	0	0	0	0	0	0	0	0	0	0	0	0.00015421	0	0	0	0	0	0	0	0	0	0	0	0	0	0
Anaerorhabdus	0	0	0	0	0	0	0	0	9.76134e-05	0	0	0	4.77076e-05	0	0	0	0	0	0	0	0	0.00095048	0.000595415	0	0	0	0	0.000165714	0	0	0	0	0	0.000759796	0	0	4.06918e-05	0	0	0	0	0	0	0	0	0	0	0	0
Lachnoanaerobaculum	0.000933068	1.54606e-05	0	0.000190259	0	0	0	0	0	0.000379545	0	0.00113684	0	0	0	0	0	0	0	0	0	0	0	0	0	0	0	0	0	0	0	0	0	0	0	0	0	0	0	5.20048e-05	0	0	0	0	0	0	0	0	0
Unclassified_Actinomycetales_6	0.000808659	0	5.13795e-05	0	0	0	0	0	0	0.000328939	0	0.00049263	0	0	0	0	0	0	0	0	0	0	0.000818696	0	0	0	0	4.14285e-05	0	0	0	0	0	0	5.14033e-05	0	0	7.53523e-05	0	0	0	0	0	0	0	0.000111439	0	0	0
Leptotrichia	0.0013685	2.12583e-05	0	0	0	0	5.19588e-05	0	0	0.000556666	0	0	0	0	0	0	0.000797074	0	0	0	0	0	0	0	0	0	0	0	0	0	0	0	0	0	0	0	0	0	0	0	0	0	0	0	0	0	0	0	0
Hallella	0	1.93258e-06	0	0	0	0	0	0	0	0	0	7.57892e-05	0	0	0	0	4.68867e-05	0	0	0	0	0	0	0	0	0	0	0	0	0	0	0	0	0	0	0	0	0	0.00262842	0	0	0	8.70133e-05	0	0	0	0	0	0
Clostridium_XIX	0	1.93258e-06	0	0	0	0	0	0	0.000829714	0	0	3.78946e-05	0	0.000779309	0	0	0.00028132	0	0	0	0	0	0	0	0	0	0.00100035	0	0	0	0	0	0	0	0	0	0	0	0	0	0	0	0	0	0	0	0	0	0
Unclassified_Burkholderiales_6	0	2.70561e-05	0	0	0	0	0	0	0	0	3.46009e-05	0	0	0.000194827	0.0031362	0	0	0	0	0	0	0	0	0	0	0	0	0	0	0	0	0	0	0	0	0	0	0	0	0	0	0	0	0	0	0	0	0	0
Unclassified_Selenomonadales_6	0	0.000210651	0	0	0	0	0	0	0	0	0.000553614	0	0	0	0	0	0	0	0	0	0	0	0	0	0.000121227	0	0	0.000165714	0	0	0	0	0	0	5.14033e-05	0	8.13835e-05	0.000150705	0	0	0	0.00185644	0.000174027	0	0	0	0	0	0.000102638
Eggerthella	0	1.93258e-06	0.000205518	9.51294e-05	0	0	0	0	0	0	0	0.00049263	0	0	0	0	0	0	0	0.000316331	0	0.000190096	0	0.000228676	0	0	0	0.000248571	0	0	0	0.00150094	0	0.000108542	0	0	0	0	0	0	0	0	0	0	0	0.000167159	0	9.38482e-05	0
Anaerosporobacter	0	1.93258e-06	0	0.00294901	0	0	0	0	0	0	0	0	0	0	0	0	0	0	0	0	0	0	0	0.000152451	4.04089e-05	0	0	0	0	0	0	0	7.88519e-05	0	0.00030842	0	4.06918e-05	7.53523e-05	0	0	0	0	0	0	0	0	0	0.000187696	0
Unclassified_Carnobacteriaceae	0.000186614	1.15955e-05	0.00102759	0	0	0	0	0.002308	0	7.5909e-05	0	0	0	4.87068e-05	0	0	0	0	0	0	0	0	7.44269e-05	0	0	0	0	0	0	5.89762e-05	0	0	0	0	0	5.52059e-05	0	0	0	0	0	0	0	0	0	0	0	0	0
Unclassified_Bacillales_1_6	0	0	0.00349381	0	0	0.000273261	0	0	0	0	0	3.78946e-05	4.77076e-05	0	0	0	0	0	0	0	0	0	0	0	0	0	0	0	0	0	0	0	0	0	0	0	0	0	0	0	0	0	0	0	0	0	0	0	0
Parasutterella	0	7.15053e-05	0	0	0	0	0	0	0	0.000101212	0.000138404	0	0.00200372	0	0	0	0	0.000350631	0	0	0	0	0	0	4.04089e-05	0.000141938	0	0.000455713	0	0	0	0	0	5.42711e-05	0.00030842	0	0.000325534	7.53523e-05	0.000150195	0	0	0	0	0	0	5.57196e-05	9.76944e-05	0	0
Unclassified_Bacilli_6	0.000311023	9.66288e-06	0.0022607	0	0.000695652	0.000273261	0	0.000159172	0	0.000126515	0	0	0	0	0	0	0.00014066	0	0	0	0	9.5048e-05	0	0	0	0	0	0.000124285	0	0	0	9.38086e-05	0	0	0	0	0	0	0	0	0	0	0	0	0	0.000111439	0	0	0
Alloscardovia	0.00161732	5.79773e-06	0	0	0.000347826	0	0	0	0	0.000657878	0	7.57892e-05	0.00176518	0	0	0	0	0	0	0	0	0	0	0	0	0	0	0	0	0	0	0	0	0	5.14033e-05	0	0	0	0	0	0	0	0	0	0	0	0	0	0
Cerasicoccus	0	0	0	0	0	0	0	0	0	0	0	0	0	0	0	0	0	0.00483871	0	0	0	0	0	0	4.04089e-05	0	0	0	0	0	0	0	0	0	0	0	0	0	0	0	0	0	0	0	0	0	0	0	0
Unclassified_Bifidobacteriaceae	0.00223936	1.15955e-05	5.13795e-05	0	0	0	0	7.95862e-05	0	0.00103742	3.46009e-05	0	0	0.000487068	0	0	0	0	0	0	6.97545e-05	9.5048e-05	0	0.000152451	4.04089e-05	0	0	0	0	0	0	0	0	0	0.000257017	0.000110412	0	0	0	0	0	0.000168767	0	0	0	0	0	9.38482e-05	0.000102638
Eikenella	0.000559841	1.73932e-05	0	0	0	0	0	0	0	0.000227727	0	0.000644208	0	9.74137e-05	0.00260671	0	0.000937734	0	0	0	0	0	0	0	0	0	0	0	0	0	0	0	0	0	0	0	0	0	0	0	0	0	0	0	0	0	0	0	0
Unclassified_Betaproteobacteria_6	6.22045e-05	0.000620357	0	0	0	0	0	0	0	2.5303e-05	0.000968825	0	0	0.00136379	4.07299e-05	0	0	0.00245442	0	0	0	0	0	7.62253e-05	0	0	0	0	0	0	0	0	0	0	0	0	0	0	0	0	0	0	0	0	0	0	0	9.38482e-05	0
Robinsoniella	0	0	0	0	0	0	0	0	0	0	0.000207605	0	0	0	0	0	0	0	0	0	0	0	0	0	0.00036368	0	7.69497e-05	0	0	0	0	0	0	0	0	0	0	0.000150705	0	0	0	0	0	0	8.92937e-05	0	0.00483587	0	0
Selenomonas	0.002737	0	0	0.000285388	0	0.000273261	0	0	4.88067e-05	0.00111333	0	0.000606313	0	0.000146121	0.00012219	0	0.000468867	0	0	0	0	0	0	0	0	0	0	0	0	0	0	0	0	0	0	0	0	0	0	0	0	0	0	0	0	0	0	0	0
Oribacterium	0.00267479	1.15955e-05	0	0.000761035	0	0	0	0	0	0.00108803	3.46009e-05	0.000757892	0	0	4.07299e-05	0	0	0	0	0	0	0	0	0	0	0	7.69497e-05	0	0	0	0	0	0.000551963	0	0	0	0	0	0	0	0	0	0	0	0	0	0	0	0
Acetanaerobacterium	0	2.70561e-05	0	0	0	0	0	0	0	2.5303e-05	0	0	0	0	0	0	0	0.000140252	0	0	0	0	0.000223281	0.000152451	4.04089e-05	0.000189251	0.00153899	0	0	0	0.000514315	0	0	0	0.00226175	0	0.000162767	0.000150705	0.000450586	0	0	0	0.00013052	0	0	0	0	0	0
Neisseria	0	1.93258e-05	0	0.000285388	0	0	0	0	0	0	0	0.00253894	4.77076e-05	0.000487068	0.00150701	0	0.00117217	0	0	0	0	0	0	0	0	0	0	0	0	0	0	0	0	0	0	0	0	0	0	0	0	0	0	0	0	0	0	0	0
Abiotrophia	0	3.09212e-05	0	9.51294e-05	0	0	0	0	0	0	0	0	0	0.000584482	0	0	0.00028132	0	0	0	0	0	0	0.005412	0	0	0	0	0	0	0	0	0.000236556	0	0	0	0	0	0	0	0	0	4.35066e-05	0	0	0	0	0	0
Mitochondria_genus_incertae_sedis	0.00105748	0	0	0.000190259	0.000347826	0	0	0.000875448	0	0.000430151	0	0.000341051	4.77076e-05	0	0.00285109	0	0	0	0	0	6.97545e-05	0	0.000148854	0	0	0	0	4.14285e-05	0	0	0	0	0	0	0	0	0	0	0	0.000156014	0	0	0	0	0	0.000390037	0	0	0
Eubacterium	0.000124409	1.3528e-05	0.00184966	0	0.000347826	0	0	0	0	0.000683181	0	3.78946e-05	0	0	0	0	0	0	0	0.000474496	0	9.5048e-05	0.00223281	0.000381127	0	0.000236563	0	0	0	0.000648738	0	0	0	0	0	0	8.13835e-05	0	0	0.00010401	0	0	0	0.000203625	0	5.57196e-05	0	0	0
Unclassified_Clostridiaceae_1	0	0	0	0	0	0	0	0	0.000244033	0	0	0	0	0	0	0.00669319	0.000562641	0	0	0	0	0	0	0	0	0	0	0	0	0	0	0	0	0	0.000102807	0	0	0	0	0	0	0	0	0	0	0	0	0	0
Unclassified_Lactobacillaceae	0.00223936	0	0	0	0.00278261	0	0.000155877	7.95862e-05	0	0.000986817	0	0	0.000143123	9.74137e-05	0	0	0	0	0	0	0	9.5048e-05	0	0	0	0	0	0.00120143	0	0	0	0	0	0	5.14033e-05	0	0	0	0	0	0	0.000450045	0	0	0	0	0	0	0
Leuconostoc	0.000186614	0	0	0	0	0.000273261	0	0.0080382	0	7.5909e-05	0	0	4.77076e-05	0	0.00016292	0	0	0	0	0	0	0	0	0	0	0	0	0	0	0	0	9.38086e-05	0	0	0	0	0	0	0	5.20048e-05	0	0	0	0.000407249	0	0	0	0	0
Peptococcus	0	0	0	0	0	0	0	0	0	0	0	0	0	0	0	0	0	0	0	0	0	0	0	0	0	0	0	0	0	0	0	0	0	0	0.00400946	0	0	0	0.00292881	0	0	0	0	0	0.0028574	0	0	0	0
Succiniclasticum	0	0	0	0	0	0	0	0	0	0	0	0	0	0	0	0	0	0	0	0	0	0	0	0	0	0	0	0	0	0	0.00480027	0	0	0	0	0	0	0	0	0	0	0	0	0	0	0	0	0.00572474	0
Pseudoflavonifractor	0	0.000533391	0.000102759	0	0	0	0.00046763	0	4.88067e-05	0.000126515	0.000311408	0	0	0	0	0	9.37734e-05	0.0016129	0.00265577	7.90826e-05	0	0	0.000148854	0.000990929	0.000282863	0.000378501	7.69497e-05	0	0	0	0	0.000187617	0	0.000705525	0.000102807	0.000110412	0.000162767	7.53523e-05	0.000225293	0	0.000164411	0	0.00013052	0	0	5.57196e-05	0.000732708	0.000234621	0
Campylobacter	0.00603384	1.54606e-05	0	0	0	0	5.19588e-05	0	0.000195227	0.00245439	0	0.000454735	0.00271934	0.000292241	0.00012219	0	0.000234434	0	0	0	0	0	0	0	0	0	0	0	0	0	0	0	0	0	0	0	0	0	0	0	0	0	0	0	0	0	0	0	0
Butyricimonas	0	0.00214516	0	0	0	0.000546523	0	0	0.000244033	0	0.000830421	0	0	0	0	0	0	0.00336606	0.00020429	0	0.000209263	0	0	0	0.00141431	0.00146669	3.84749e-05	0.000248571	0	0	0	0	7.88519e-05	0.000379898	0	5.52059e-05	4.06918e-05	0.000904227	7.50976e-05	0	0.000164411	0	0	0	0	0	0.00034193	0	0
Holdemania	0	2.51235e-05	0	0	0	0.000136631	0	0	0	7.5909e-05	0.000103803	0.000227367	0	0	0	0	0	0	0	0	0	0.00128315	0.000372135	0.000381127	0.000202045	0.000662377	0.00327036	8.28569e-05	0	0.00076669	0	0	0.000946223	0.000108542	0.00123368	0.000110412	0.000203459	0	0.000450586	0.00114411	5.48035e-05	0	0.000565586	0	0	0.000724355	0.000244236	0	0
Howardella	0	0.000166202	0	0	0.00173913	0	0	0	0	0	0	0.000644208	0	0	0	0	0	0	0	0	0	0	0	0	0	0	0	0	0	0	0	0	0.000630815	0	0	0	0	7.53523e-05	0	0	0	0	0	0.000610874	0.000267881	0	0.000976944	0	0.00862157
Olsenella	0.00068425	0	0	0	0.000347826	0	0	7.95862e-05	0	0.000278333	0	0.000151578	0	0	0	0	0	0	0	0	0	0	0	0.000152451	0	0	0	0	0	0	0.000171438	0.00515947	0	0	0.00750488	0	0	0	0	0	0	0.000112511	0	0	0	0	0	0	0
Unclassified_Porphyromonadaceae	0	0.000858064	0	0	0	0	0.000155877	0	0	5.0606e-05	0.000138404	0	0	0	0	0	0	0.00182328	0.00449438	7.90826e-05	0.000837054	0	0	0.000457352	0.000323272	0.000520439	7.69497e-05	0.000124285	0	0	0.00342877	0	0	5.42711e-05	0	0	4.06918e-05	0.000150705	0	0	0	0	4.35066e-05	0	0	0	0	9.38482e-05	0.00225803
Lactococcus	0.000124409	1.15955e-05	0	9.51294e-05	0	0	0	0.0051731	9.76134e-05	5.0606e-05	3.46009e-05	0.000341051	0.000429369	0	4.07299e-05	0	0	0	0	0.00751285	6.97545e-05	0.000190096	0.000372135	7.62253e-05	0	0	0	0	0	0	0.000342877	0	0	0.000379898	0	0	0	0	0	0	0	0.000112511	0	0.000101812	0.000267881	0.00105867	0	0.000140772	0
Unclassified_Alphaproteobacteria_6	0	0.00103779	0	0	0	0	0	0	9.76134e-05	0	0.00865022	0	0	0	0	0	0	0.000841515	0	0.00213523	0.000139509	9.5048e-05	0	0	0.000525316	0	0.000115425	0	0	0	0.000514315	9.38086e-05	0	0.000542711	0.000102807	0	0.000122075	7.53523e-05	7.50976e-05	0	0	0	0.000304546	0	0	0	0	0.00168927	0
Catenibacterium	0	7.73031e-06	0	0	0.00104348	0	0	0	4.88067e-05	0	6.92018e-05	0	0	4.87068e-05	0	0	0	0.000140252	0	0	0	0	0	0	0	0.000141938	0	0	9.91179e-05	0	0	0	0	0	0.00046263	0.00325715	0	0	0	5.20048e-05	0	0	0	0.00794136	0.00107152	0	0.00327276	0	0
Gemella	0.00317243	7.53705e-05	0.000154139	9.51294e-05	0	0	0	0.000238758	0.000195227	0.00129045	0	0.00382735	0	0.00238663	4.07299e-05	0	0.0017817	0	0	0	0.000279018	0.00023762	7.44269e-05	0.00259166	0	9.46253e-05	7.69497e-05	0	0.000198236	0.000176929	0.000171438	0	0.000630815	5.42711e-05	0	0.000165618	0	0	0.000150195	0.000468043	0.000164411	5.62556e-05	0	0.00101812	0	5.57196e-05	0	0	0
Unclassified_Bacillales_6	0.00304802	9.66288e-06	0.00462416	0	0.00347826	6.83153e-05	0.000311753	0.00214883	0	0.00126515	0	0.000227367	0.00214684	0.000438362	0	6.31433e-05	0	0	0	0	0	0.000285144	0.000297708	0	0	0	3.84749e-05	0.000994283	0	0	0	0	0.000473111	0	0.00015421	0.00027603	0	0	0	0	0	0.000112511	4.35066e-05	0	0	0	0	4.69241e-05	0
Turicibacter	0	0	5.13795e-05	0.000475647	0	0	0	0	0	0	0	0	0	0	0	0	0	0	0	0	0	0.00109305	7.44269e-05	0	0	0.000189251	0	0	0	0.000353857	0.00360021	0.000281426	0.000315408	0	0.00364964	0	0	0	0	0.000156014	0.000109607	0	0	0.000203625	8.92937e-05	0.00975093	0.000146542	0	0.000205276
Unclassified_Rikenellaceae	0	0	0	0	0	0	0	0	0	0	0	0	0	0	0	0	0	0	0	0	0.00062779	0	0	0.000914704	0.000161636	0	0	0	0	0	0.000171438	0	0	5.42711e-05	0.00190192	0	0	0.00384297	0.000150195	5.20048e-05	0	0	0	0	0	0	0	0.0130918	0
Anaeroglobus	0.0100149	0	0.000308277	0.000190259	0	0	0	0	0	0.00407378	0	0.0069726	4.77076e-05	0.000194827	0	0	0.000328207	0	0	0	0	0	0	0	0	0	0	0	0	0	0	0	0	0	0	0	0	0	0	0	0	0	0	0	0	0	0	0	0
Unclassified_Fusobacteriaceae	0.000124409	0.00815934	0	0.00294901	0	0	0	0	0.00087852	5.0606e-05	0	0.000113684	0	0.00121767	0	0	0.00403226	0.000140252	0	0	0	0.00161582	0.000223281	0	0	0	0.00311646	0	0	0	0	0	0	0	0	0	0	0	0	0	0	0	0	0	0	0	0	0	0
Unclassified_Deltaproteobacteria_6	0	0	0	0	0	0	0	0	0	0	0	0	0	0	0	0	0	0	0	0	0	9.5048e-05	0	0.000152451	0.0226694	0	0	0	0	0	0	0	0	0	0	0	0	0	0	0	0	0	4.35066e-05	0	0	0	0	0	0.000205276
Unclassified_Proteobacteria_6	0	1.93258e-05	0	0	0	0	0	0	0	5.0606e-05	0	7.57892e-05	0	0	0	0	0.000234434	0.000210379	0	0.0184263	0	4.7524e-05	0.000223281	0	0.00076777	4.73126e-05	0.000269324	0	0	0	0.00154295	0	0	0	0	0	0	0.000150705	0.000750976	0	0	0.000281278	0.000174027	0	0	0	9.76944e-05	0	0.000102638
Unclassified_Bacteroidetes_6	0	0.000150741	0	0	0	0	0	0	0.000390453	0.000101212	0.000207605	7.57892e-05	0	0.000194827	0	0	4.68867e-05	0.0199158	0	0	0	0	0	0	0.000888997	4.73126e-05	7.69497e-05	0.000372856	0	0	0	0	0	0.000814067	0.00061684	0	0.000122075	0.000527466	0.000600781	0	0	0.000112511	0.00026104	0	0	0	0.000195389	0.0011731	0
Unclassified_Prevotellaceae	0	0.000467683	0	0	0	0	5.19588e-05	0	0.000244033	0	0.0077852	0	0	0	0	0	4.68867e-05	0.00343619	0.00061287	0	0	0	0	0.000609803	0.000525316	0.000236563	0	0	0	0	0	0	0	0	0.000102807	0	0.000406918	0	0.00765996	0.000208019	0	0.000337534	4.35066e-05	0	0.000446468	0	0.00429855	0	0.000821102
Odoribacter	0	0.00825017	0.000205518	9.51294e-05	0	0.000478207	0	0	4.88067e-05	0.000784393	0.000207605	0	0	0	0	0	0.0077832	0.0056101	0.00081716	0	0.000348772	0	0	0.000228676	0.00141431	0.000331188	0.000230849	0.000165714	0	0	0	0	0	0.000379898	0	0.000110412	0.000366226	0.000452114	0.000225293	0	0	0	0	0	0	0.000111439	0.000635014	0.00107925	0
Weissella	6.22045e-05	1.93258e-06	0	0	0	0	0	0.0321528	0	2.5303e-05	0	0	0	0	4.07299e-05	0	0	0	0	0	0	0	0.000148854	0	0	0	0	0	0	0	0	0	0	0	0	0	0	0	0	0	0	0	0	0.000203625	0	0	0	0	0
Gemmiger	0	0.000620357	0	0	0	0	0.000623506	0	0.000195227	0	0.000934224	0	0	0	0	0	0	0.000420757	0	0	0	0	0.000372135	0.000304901	0.0018184	0.00477858	7.69497e-05	0	4.95589e-05	0	0	0	0	0	0.00416367	0.00612786	0.00276704	7.53523e-05	0	0.000260024	0.00252096	0.00270027	0.00013052	0	0.000535762	0	0.00180735	0.000656938	0.00143693
Mitsuokella	0	0	0	0	0	0	0	0	0	0	0	0	0	0	0	0	0	0	0	0	0	0	0	0	0	0	0	0	0.000991179	0	0	0	0	0	0	0	0	0	0	0	0	0	0	0	0.0316993	0	0.00161196	0	0
Barnesiella	0	0.0107857	0.000205518	0	0	0	0	7.95862e-05	0	0	0.00131483	0	0	0	0	0	0	0.00112202	0.00715015	0.000474496	0.00139509	9.5048e-05	0	0.000457352	0.00383885	0.00123013	0	0.00207142	0	5.89762e-05	0.00171438	0	0.000236556	5.42711e-05	5.14033e-05	5.52059e-05	0.00170905	0.000753523	0.00112646	0.000312029	5.48035e-05	0.000506301	0.00013052	0	0	5.57196e-05	0	0	0
Allisonella	0	1.93258e-06	0	0	0	0	0	0	0	0	0	0	0	0	0	0	0	0	0	0	0	0	0	0	0	0	0	0	0	0	0	0	0	0	0	0.00165618	0	0.000150705	7.50976e-05	0.000312029	0	0.00140639	0	0.0147628	0.00357175	0.0145428	0.000732708	0	0
Unclassified_Coriobacteriaceae	0	4.83144e-05	0	0	0	0	0	0	0	2.5303e-05	0	3.78946e-05	0	0	0	0	0	0	0	0.0199288	6.97545e-05	0.00147324	0.000148854	0	0.000404089	0	0.000269324	0	0	0	0	0.000281426	0	0	0.000565436	0	4.06918e-05	0.000904227	0.0126915	0.00010401	0.000328821	0.000225023	0	0	0	0.000111439	9.76944e-05	0	0
Unclassified_Veillonellaceae	0.00192834	3.09212e-05	0.000411036	0.000665906	0.000695652	0.000136631	5.19588e-05	0.000159172	0	0.00536424	0	0.000871575	0	0	0.00012219	0.000315716	0.00300075	0	0	0	0.000976562	0	7.44269e-05	0.000152451	0	0.000141938	0.00207764	0.000124285	0.00332045	0	0	0	0	0	0	0	0	0	0	0.00790473	0.000109607	0.0106886	0	0	0	0.00117011	0.000537319	0.000140772	0
Atopobium	0.025255	1.93258e-06	0	0	0.0013913	0	0	0.000159172	0	0.010273	0	0.000454735	0.000143123	0.000146121	0	0.000252573	0.000890848	0	0	0	0	0	0.00156297	0.000152451	0	4.73126e-05	0	8.28569e-05	9.91179e-05	5.89762e-05	0	0	0	0	0	5.52059e-05	8.13835e-05	7.53523e-05	0	0.000156014	0	0	4.35066e-05	0.000610874	0	0.000167159	0	0	0
Unclassified_Desulfovibrionales_genus	0	7.53705e-05	0	0	0	0	0	0	0	0	0.000138404	0	0	0	0	0	0	0.000701262	0	0.000158165	0.000906808	0	0	0.00121961	0.000323272	0.000378501	7.69497e-05	0	0	0	0.0276016	0	0	0	0.000205613	0	4.06918e-05	0	0.000901172	0	0	0.00360036	0	0	0.00383963	0	0	9.38482e-05	0.00431079
Acidaminococcus	0	0.000154606	0	0	0	0.00122968	0	0	4.88067e-05	5.0606e-05	0.000311408	0	0	0.000438362	0	0	4.68867e-05	0.000280505	0	0	0	0	0	7.62253e-05	0	0.000804315	0.000423223	0.0401027	0	0	0	0	0	0	0	0	4.06918e-05	0	0	0	0	0.0106886	0	0	0	0	0	0	0
Bilophila	0	0.00270947	0.000513795	0	0	0.000273261	0	0	4.88067e-05	0.000632575	0.00100343	0	0.000572492	4.87068e-05	0	0	0.000375094	0.00126227	0	7.90826e-05	0.00299944	0.000522764	0.00119083	7.62253e-05	0.00250535	0.00127744	0.000500173	0.00190571	0	0.000235905	0	0	0.00134048	0.00211657	0.000359823	0	0.00134283	0.000753523	0.000375488	0.00364033	0.000109607	0	0.0234066	0	0	0.000947234	0.000586166	0.000985407	0
Unclassified_Streptophyta	0.00982832	0	0	9.51294e-05	0.00104348	0	0	0.00915241	0	0.00399787	3.46009e-05	0.000985259	0.000190831	0	0.0271261	0	0	0	0	0	0	0	0.000595415	0	0	9.46253e-05	7.69497e-05	0.000745712	0	0	0	0	0	0	0	0	0	0	0.000225293	0	0	0	0	0	8.92937e-05	0.00117011	0	4.69241e-05	0.000513189
Hespellia	0	4.25167e-05	0	0	0	0	0	0	0.000390453	0.000202424	0.000173004	7.57892e-05	0	0	0	0	0	7.01262e-05	0	0.00189798	0	4.7524e-05	0.00126526	0.000457352	0.000323272	0.00222369	0	0	0	0	0.000171438	0.000375235	0.00283867	0.00162813	0.0031356	0.00154577	0.000488301	0.000301409	0.00510664	0.00535649	0.0164959	0.000562556	0.000826626	0.000610874	0	0.00334318	0.000195389	0.00103233	0.00728728
Scardovia	0.0469022	0	0	0	0	0	0	0	0	0.0190785	0	0	0	0	0	0	0	0	0	0.000316331	0	0	0	7.62253e-05	0	0	0	0	0	0	0	0.00234522	0	0	5.14033e-05	0	0	0	0	0	0	0	4.35066e-05	0	0	0	0	0	0
Sphingomonas	0.00758895	3.09212e-05	0	0	0	0.0615521	0	0.000159172	0	0.00308697	3.46009e-05	0.000303157	0	9.74137e-05	8.14598e-05	6.31433e-05	0	0	0	0	0	0	0	0	0	0	0	0	0	0	0	0	0	0	0	0	0	0	0	0	0	0	0	0	0	0	0	0	0
Sporobacter	0	0.00155379	0	0.000190259	0	0	0	0	0	0	6.92018e-05	0	0	0	0	0	0.00328207	0.00539972	0.00020429	0.000711744	0.000139509	0	0.000818696	0.000228676	0.00545521	0.00430545	0	0.00053857	0	0	0	0.000562852	7.88519e-05	0	0.000359823	0	0.0015056	0.00527466	0.00420547	0	0.000548035	0.000225023	0	0	0.000267881	0	0.0141657	0.0194266	0.00646618
Flavonifractor	0	0.00298583	0	0.000285388	0	0.00116136	5.19588e-05	7.95862e-05	0.000536873	0.000531363	0.000588215	0.000265262	0	0	0	0	0.000937734	0.00252454	0	7.90826e-05	0.00125558	0.00275639	0.000893123	0.00320146	0.00121227	0.00416351	0.00200069	0.00273428	0	0.00218212	0	0.000281426	0.000788519	0.00521003	0.00113087	0.000386441	8.13835e-05	7.53523e-05	0.00390508	0.000208019	0.000657642	0.000393789	0.0320644	0	0.00125011	0.00105867	4.88472e-05	0.000844634	0
Sutterella	0	0.00921646	0	0.000190259	0	0.00143462	0	0	0.0269901	0.000986817	0.00155704	0.00215999	0	0.00448103	0	0	0.0424794	0.00140252	0.00102145	0	0	0.000427716	0	0	0.00153554	0.000283876	3.84749e-05	0	0	0	0	0	0	0	0	0	4.06918e-05	0.000150705	0	0.000208019	0	0	0	0	0.000357175	0	0.00087925	0	0
Unclassified_Pasteurellaceae	0	0.00024737	0.000462416	0.0214992	0	0	5.19588e-05	0	0.00161062	5.0606e-05	0	0.0594566	0	0.00199698	8.14598e-05	0.00018943	0.0107371	0	0	0	0	4.7524e-05	0	0	0	0	0	0.00161571	0.000495589	0	0	0	0	0	0	0	4.06918e-05	0	0	0	0	0	0	0	0	0	0.000195389	0	0
Anaerotruncus	0	0.000204853	0	9.51294e-05	0	0.000136631	0	0	0	0	0.000311408	3.78946e-05	0	0	0	0	9.37734e-05	0.00105189	0	0	0	0.00142572	0.0046889	0.0870493	8.08179e-05	0.000236563	0.0010773	0.000414285	0	0.000589762	0	0.000187617	0	0.000271356	0.00138789	0.000220824	0.000244151	0.000452114	0.000450586	0.000156014	0.000548035	0	0.000478573	0	0	0.000167159	0.000390778	0.00183004	0
Oscillibacter	0	0.00316363	0	0	0	0.000478207	0.000259794	0	0.000341647	0.000556666	0.00301028	3.78946e-05	0	0	0	0	0.00717367	0.0131837	0.00776302	0.000553578	0	0	0.00186067	0.0190563	0.00404089	0.0102668	0.000346274	0.00120143	0	0	0	0	0.000630815	0.00151959	0.00200473	5.52059e-05	0.000976602	0.00195916	0.0111144	5.20048e-05	0.000602839	0.000675068	0.00126169	0	8.92937e-05	5.57196e-05	0.00796209	0.00567782	0.000102638
Clostridium_XlVb	0.000124409	0.00716406	0	0.000761035	0	0	0	0	0.00014642	7.5909e-05	0.000173004	0.00530524	0	0	0	0	0.0171605	0.000280505	0.00183861	0.000711744	0.00285993	0.0061306	0.0104198	0.000304901	0.00347517	0.0156132	0.00211612	0.00737426	0.000297354	0.00825666	0	0	0.00346948	0.000651254	0.00169631	0.00027603	0.0039471	0.000904227	0	0	0.00871376	0	0.00278442	0	0.000892937	0	0.00166081	0.0011731	0.000410551
Butyricicoccus	0	0.000771098	5.13795e-05	0.00114155	0	0.000409892	0.00046763	0.000557103	0.00087852	0	0.000207605	0.000757892	0	0	0	0	0.000234434	0.000140252	0.00040858	0.00173982	0.00648717	0.0182492	0.00186067	0.00373504	0.00133349	0.00946253	0.00573275	0.00327285	0.000198236	0.00159236	0.000685753	0.00159475	0.00496767	0.000434169	0.00442068	0.00447168	0.00736521	0.000226057	0.00240312	0.00535649	0.00367184	0.000843834	0.00491625	0.000101812	0	0.013707	0.00180735	0	0.00369496
Anaerostipes	0	0.000297617	0	0.00114155	0.00278261	0.000683153	0.000155877	0	9.76134e-05	5.0606e-05	0.000173004	0	0	0	0	0	0	0	0.00490296	0.00830368	0.000418527	0.0150176	0.00096755	0.00144828	0.00436417	0.0126798	0.000961871	0.00969426	0.000396471	0.00153338	0	0.0223265	0.00205015	0.000162813	0.000822453	0.00248427	0.00537131	0	0	0.000156014	0.0102483	0.000956346	0.0109637	0.00264712	0.00214305	0.00356606	0.000195389	0.000375393	0.00184748
Unclassified_Bacteroidales_6	0	0.00792356	0.000256898	9.51294e-05	0	0	0.0392809	0	0.00551515	0.00258091	0.00861562	0.00102315	0	0.00116896	0	0	0.000515754	0.0174614	0.0496425	0	0	0	0.000223281	0	0.00202045	0.00118282	0.000230849	0.000787141	0	0	0	0	0.000157704	0.000814067	0.000668243	0	0.000284842	0.000527466	7.50976e-05	0.000468043	0.000109607	0.000787579	0.000478573	0	0.000625056	5.57196e-05	0.00195389	0.00150157	0
Unclassified_Clostridia_6	0	0.00466717	0	0	0	6.83153e-05	0	0	0	0.000101212	0.000934224	0.000757892	0	0	0	0	0.000187547	0.00056101	0	0	0	0	0	0.00968062	0.000323272	0.00378501	0	0	0	0	0.0128579	0.00797373	0	0	0.00380384	0.000165618	0.0189217	0.000904227	0.0529438	0.00156014	0.0140845	0.00393789	0	0	0.00250022	0.000111439	0.00102579	0.00145465	0.00441343
Rothia	0.109853	0.000112089	0.00647382	0.000665906	0	0.000546523	0	0.000159172	0	0.0447104	0	0.0027663	0.000524784	4.87068e-05	0.00012219	0.000884006	0.000234434	0	0	0.000158165	0	9.5048e-05	0.00230723	0.000304901	0	0	3.84749e-05	0.00145	0.000148677	0	0.000171438	0.000375235	0	0	0	0.000165618	4.06918e-05	0	0.000150195	5.20048e-05	5.48035e-05	0	0	0	0	5.57196e-05	0	0	0.000410551
Unclassified_Acidaminococcaceae	0	0.0177121	0	0	0	0.000546523	0	0	0.00683293	0.00285924	0.0320404	0	0	0.0140276	0	0	0	0.00189341	0	0.00529854	6.97545e-05	0	0.00119083	0.000152451	0.0134562	4.73126e-05	7.69497e-05	0.00211285	0	0.000471809	0.0452597	0	0	0	0.00370104	0.000717677	0.00732452	0.0110768	0.00225293	5.20048e-05	0	0.0010126	0.00039156	0	0.00857219	0.000278598	0	0.000328469	0.00410551
Actinomyces	0.0824832	2.70561e-05	0.000976211	0.000285388	0	6.83153e-05	0.000259794	0.000557103	0	0.0335518	0	0.0228883	0.000333954	0.000194827	0	0.000442003	0.000562641	0	0	0.00284698	0.000488281	0.00147324	0.0311104	0.00403994	8.08179e-05	0.000331188	0.000269324	0.000207142	4.95589e-05	0.00117952	0.0116578	0.00225141	0.000315408	0	0.00113087	0.00353318	0.000244151	0	0.00465605	0.00171616	0.000876856	0.000618812	0	0	0.00312528	0.00167159	0	4.69241e-05	0.00195012
Ruminococcus	0	1.73932e-05	0.000102759	0	0	0.000819784	0.000987218	0	0	0	0.000207605	0	0	0	0	0	0	0.00539972	0.00449438	0.0119415	0	0	0	0.00373504	0.0662303	0.000378501	7.69497e-05	0	0	0	0.000685753	0.00234522	7.88519e-05	0.000651254	0.0247764	0	0.00109868	0.00452114	0.0428056	0.000260024	0.00723407	0	0.00413313	0.000203625	0.00330387	0.0306458	0.00439625	0.00577167	0.00472134
Desulfovibrio	0	0.00382264	0	0	0	0	0	0	0	0	0.000588215	0	0	0	0	0	0.00267254	0.00231417	0.00143003	0	0	0.0163007	7.44269e-05	0	0.0124055	0	0.0324343	0	0	5.89762e-05	0.00274301	0	0	0.00293064	0.000257017	0.000165618	0	0.00143169	0.0164464	0.00930886	0.000438428	0	0.00147923	0	0.131619	0.00295314	0.00615475	0	0
Clostridium_XI	0	7.73031e-06	5.13795e-05	0.000570776	0	0.00280093	5.19588e-05	0	0	0	0.00435971	0.00102315	0	0.00219181	0	0.000126287	0	0.000140252	0.00061287	0.00529854	0.0184849	0.00147324	0.00312593	0.0227914	8.08179e-05	0.00165594	0.000884922	4.14285e-05	0.000148677	0.00277188	0.00342877	0.0772045	0.00126163	0.000217085	0.0248278	0.00386441	0.0014649	0.000828875	0.0189997	0.000572053	0.00482271	0.000562556	4.35066e-05	0.00895948	0.0105367	0.0241823	0.0025889	0.000703862	0.00236067
Succinivibrio	0	0	0	0	0	0	0	0	0	0	0	0	0	0	0	0	0	0.117672	0	0	0	0	0	0	0	0	0	0	0	0	0	0	0	0	0	0	0	0	0	0	0	0	0	0	0	0	0.140924	0	0
Unclassified_Bacteria_6	0.000870863	0.00274812	0.000924832	9.51294e-05	0	0.00102473	0.00187052	0.000397931	0.000780907	0.00182182	0.00159164	0.00166736	0.0385001	0.00170474	0.00012219	0.000315716	0.00182858	0.00511921	0.00224719	0.0102807	0.000279018	0.000522764	0.00238166	0.00457352	0.00715238	0.001514	0.00234697	0.00256856	4.95589e-05	0.00165133	0	0.0011257	0.00157704	0.00227939	0.00421507	0	0.00227874	0.00685706	0.000675879	0.00010401	0.000383625	0.000562556	0.000609093	0.000101812	0.135459	0.000278598	0.00581282	0.00258083	0.00975059
Unclassified_Firmicutes_6	0.000186614	0.000981749	0.000256898	9.51294e-05	0.000347826	0.000204946	0	0.000159172	0.00161062	0.000379545	0.00148784	0.00102315	0.000572492	0.000194827	0.000366569	6.31433e-05	0.00014066	0.000771388	0	0.000316331	0.000139509	0.000285144	0.00163739	0.00968062	0.00444498	0.00160863	0.0143126	0.00418427	0.000198236	0.0261264	0.00788616	0.00065666	0.000867371	0.000162813	0.0323327	0.000828089	0.00223805	0.00806269	0.0690147	0.0021842	0.0222502	0.00393789	0.00382858	0.000101812	0.00535762	0.000334318	0.014703	0.0186758	0.00810839
Unclassified_Erysipelotrichaceae	0	0.00136053	0	0	0.000695652	0	0	7.95862e-05	0.00185465	7.5909e-05	0.000242206	7.57892e-05	0.00510472	0.00238663	0	0	0.00014066	7.01262e-05	0	0.000316331	0.00104632	9.5048e-05	0.0707056	0.0745484	0.000242454	0.00193982	0.00119272	0.00128428	4.95589e-05	0.000471809	0.00257158	0.00637899	0.000236556	0.00151959	0.00786471	0.00585183	0.000122075	0.00384297	0.00856113	0.00556451	5.48035e-05	0.0161454	0.000478573	0.0165954	0.0232164	0.000612916	0.00356585	0.000328469	0.00595299
Lachnospira	0	0.04248	0	0	0	6.83153e-05	0	0	0.139489	0	0	0	0	0	0	0	0	0.00357644	0.00061287	0	0	0	0.000297708	0	0.0299026	0.0191616	0	0.0177314	0	0	0	0	0	0	0	0.000110412	0.0163174	7.53523e-05	0.000225293	0	0.000548035	0	0.000783119	0	0.000535762	5.57196e-05	0.000195389	0.00750786	0.0029765
Paraprevotella	0	0	0	0	0	0.000204946	0.100592	0	0.00405095	0	0.0927996	0	0	0	0	0	0	0.0314867	0	0	0	0	0.000297708	0.000686028	0.00448539	0.00633989	0.00134662	0	0	0	0	0	0.000157704	0	0	0.000110412	0.0138759	0.00949439	0.000450586	5.20048e-05	0.000328821	0	0.00013052	0.000814498	0.000892937	0.000501477	0.0248632	0	0
Unclassified_Enterobacteriaceae	0.000248818	3.86515e-06	0.00133587	0.0931317	0.000695652	0.0173521	0	0.121926	0.00107375	0.00237848	6.92018e-05	0.000568419	0	0.000779309	0.000366569	0.00309402	0.000328207	0	0	0	0.00885882	0.000617812	0	0	0	0	0	0.0042257	0.000198236	0.000235905	0	0	0	0	0	0	0	0	0	0	0	0.000450045	0.00147923	0.0339035	0	0	0	0.00858711	0
Coprococcus	0	0.00171033	0	0.000475647	0	0.000341577	0.00431258	0	0.00014642	0	0.000761219	0.00219789	0	0.000535775	0	0	0.000234434	0.000350631	0.00143003	0.0272835	0.000279018	0.0144473	0.0197231	0.00419239	0.0035964	0.00425814	0.00838752	0.0093214	0.00148677	5.89762e-05	0.018001	9.38086e-05	0.0107239	0.000868338	0.0147528	0.00966104	0.00610376	0.000753523	0.0155452	0.00790473	0.0192908	0.00714446	0.000174027	0.0278966	0.00267881	0.0290856	0.0203693	0.00244005	0.0236067
Phascolarctobacterium	0	7.73031e-05	0.00149001	0	0	0.00293756	0	0	4.88067e-05	2.5303e-05	0.00217986	0.00538103	0.000143123	0	0	0	0	0	0.0192033	0.000316331	0.0171596	0	0.00372135	0.073405	0.00893038	0	0	0.0479327	0	0	0.000171438	0.0152908	0	0	5.14033e-05	5.52059e-05	0.000569685	7.53523e-05	0	0.000312029	5.48035e-05	0	0.126561	0.00111993	0	0	0	0	0
Subdoligranulum	0	0.00111316	0.000102759	0	0	0.00143462	0.00103918	0	0.00429499	0.000126515	0.00238746	0.000189473	0	0	0	0	0.00398537	0.00343619	0.00531154	0.0107552	0.00753348	0.020768	0.0174903	0.0188277	0.00165677	0.0410201	0.00530953	0.00517856	0	0.000471809	0.00411452	0.0116323	0.00220785	0.00195376	0.0359309	0.0260572	0.0170092	0.00120564	0.00735957	0.000780072	0.0275114	0.00331908	0.00160975	0.00213806	0.0303599	0.0125926	0.00205158	0.00267468	0.0175511
Parabacteroides	0.00398109	0.00437149	0.00287725	0.0016172	0	0.0114087	0	0.000238758	0.00673532	0.0128286	0.0322826	0.00162947	0	0.00146121	4.07299e-05	0	0.010362	0.0556101	0.0263534	0.00395413	0.011928	0.00204353	7.44269e-05	0.000457352	0.0451772	0.0104088	0.00530953	0.0245671	0.00044603	0.000117952	0	0	0	0.000705525	0.0031356	0.000938501	0.0175788	0.00391832	0.00187744	0.00587654	0.000328821	0.00438794	0.00213183	0	0.0435753	0.000278598	0.000244236	0.00394163	0
Alistipes	0	0.0223696	0.000822073	0.00123668	0	0.000614838	0	0	0.000244033	0.0100706	0.00480952	0.000265262	0	0	0	0	0.00384471	0.0181627	0.119918	0.00379597	0.00509208	0.00023762	0.000372135	0.000914704	0.00367721	0.0355318	0.00200069	0.00642141	9.91179e-05	0.000235905	0.00377164	0.00187617	0.00039426	0.00743515	0.00092526	0.000165618	0.0113123	0.0215507	0.0132923	0.000260024	0.000767249	0.00090009	0.00039156	0	0.00232164	0.00139299	0.000976944	0.0593121	0.000821102
Fusobacterium	0.000808659	0.000216449	0.000205518	9.51294e-05	0	6.83153e-05	0	7.95862e-05	0.0384109	0.000328939	0	0.00913259	4.77076e-05	0.0736447	0.000325839	0	0.250985	0.00322581	0.00081716	0	0	0	0.00104198	0	0	0	0.133431	0	0	0	0	0	0	0	0	0	0	0	0	0	0	0	0	0	0	0	0	0	0
Dorea	0	0.00354821	0.000102759	0.00247336	0	0.00191283	0.00633898	0	0	0	0.000519013	0.0278146	0	0.00116896	0	0	0.0021099	0.000490884	0.00081716	0.0333729	0.00320871	0.038542	0.0125037	0.00335391	0.00266699	0.0284822	0.0276249	0.0045157	0.00287442	0.00884643	0.00737185	0.00600375	0.02129	0.00211657	0.019379	0.0149056	0.0163581	0.00150705	0.0100631	0.0344272	0.0431304	0.00365662	0.00491625	0.0276929	0.00410751	0.047696	0.0119187	0.00445779	0.0318177
Alloprevotella	6.22045e-05	0	0	0	0	0	0	0	0.304993	2.5303e-05	0	3.78946e-05	0	0	0	0	0.00304764	0.223492	0	0	0	0	0.000297708	0	4.04089e-05	0	0	0	0	0	0	0	0	0	0.00878997	0	0	0	0.000225293	0	0	0	0	0.000509061	0.00437539	0	0.00112349	0	0
Clostridium_IV	0	0.00362938	0.000102759	0.00437595	0.000347826	0.00218609	0.000155877	0.000716275	4.88067e-05	0.000480757	0.00204145	0.000530524	0	0.000584482	0	0	0.00014066	0.00448808	0.0124617	0.00624753	0.00167411	0.00541774	0.0255284	0.0141017	0.0122035	0.0100776	0.00269324	0.0764769	0.000148677	0.002477	0.0149151	0.0075985	0.0160858	0.00168241	0.0334122	0.0174451	0.00134283	0.0064803	0.0655602	0.00364033	0.0762865	0.0030378	0.00683054	0.00091631	0.0433074	0.016493	0.0531946	0.00750786	0.0394129
Dialister	0.000746454	1.15955e-05	0.000154139	0.0032344	0	0.000341577	0.000623506	0	0	0.000303636	0	0.00299367	0	0	0	6.31433e-05	0.00182858	0.000350631	0	0	0.000139509	0.000998004	0	0	0	0.175908	0	0	0.000495589	0	0	0	0	0.00689243	0	5.52059e-05	0	0	0	0	0.135858	5.62556e-05	0	0.0100794	0	0	0.162759	0.106377	0
Clostridium_sensu_stricto	0	0	0.00210656	0.00104642	0	6.83153e-05	0.000103918	7.95862e-05	0.00707697	2.5303e-05	0.00204145	0.00644208	0	0	0	0.515881	0.0139722	0	0	0.000316331	0.000139509	0.000570288	0	7.62253e-05	0	4.73126e-05	0	0	0.000198236	0.000471809	0	0.00356473	0.00039426	0	0.0120798	0.000828089	0	0.000828875	0.0377741	0.00010401	0.000109607	0	0	0.0033598	0.000625056	0.00273026	0.00307737	0.0013608	0.0136508
Staphylococcus	0	4.25167e-05	0.022607	0	0	0.615453	0	0	0	0	0	0.000151578	0	0	0	0	0	0	0	0	0.000279018	0	0	0	0	0	0	0	0	0	0	0	0	0	0	0	0	0	0	0	0	0	0	0	0.000625056	0.000167159	0	0	0
Lactobacillus	0.138778	1.93258e-06	0.0025176	0	0.409043	0	0.0291489	0.00135296	0	0.0589054	3.46009e-05	0	0.00787176	0.00477327	8.14598e-05	0.00126287	0	0	0	0.000474496	0.000418527	0.00636822	0.000297708	0	0	0	0	0.0222885	0.000198236	5.89762e-05	0.00325733	0	0	0	0.00904698	5.52059e-05	0	7.53523e-05	0	0	0	0.00393789	0.00039156	0.00539605	0.00196446	0.000222878	0	0	0
Enterococcus	0.00286141	2.51235e-05	0.834198	0.000570776	0	0.00109305	5.19588e-05	0.0668524	0	0.00118924	0	0.000303157	0.000190831	0.000438362	0.00016292	0.000126287	0.00121905	0	0	0.00126532	0	0.000142572	0.00119083	0.000838479	0	0	3.84749e-05	4.14285e-05	0.000247795	0.000117952	0.000857192	0	0.000946223	0	0.000102807	0.000220824	0	0	0.000300391	0.000156014	0.000438428	0	8.70133e-05	0.001629	0.000357175	0.000167159	0	0	0
Faecalibacterium	0	0.15376	0	0.146594	0.00243478	0.00608007	0.0612595	0	0.0605203	0.00700893	0.0944258	0.0214104	0	0.0680922	4.07299e-05	0	0.00145349	0.00820477	0.0294178	0.00213523	0.000139509	0.00142572	0.00751712	0.0187514	0.0394391	0.0633989	0.0247778	0.0514956	0	0.000471809	0.00137151	0.026454	0.012222	0.00618691	0.0062712	0.017169	0.050295	0.00180845	0.0129919	0.0010921	0.00876856	0.0123762	0.0013052	0.000203625	0.00455398	0.0125926	0.0402989	0.0104172	0.00256594
Clostridium_XVIII	0	0.00297423	0.000102759	0.0032344	0	0.000478207	5.19588e-05	0.00405889	0.00531993	0	0.00079582	0.0247452	0.899814	0.0213336	0	0.00151544	0.000234434	0	0	0.0313958	0.00334821	0.0129741	0.00669842	0.0135681	0.00383885	0.0142884	0.00804125	0.000869998	0.000346912	0.00377448	0	0.0383677	0.00599275	0.000651254	0.00113087	0.00397483	0.00349949	0.00113028	0.0150195	0.00130012	0.00383625	0.000731323	0.00513378	0.000203625	0.000535762	0.00183875	0	0.00178312	0.00441343
Unclassified_Clostridiales_6	6.22045e-05	0.00582092	0.000822073	0.000856164	0.00347826	0.000204946	0.00592331	0	0.00756503	0.000278333	0.00325248	0.00109894	4.77076e-05	0	4.07299e-05	6.31433e-05	0.00168792	0.00953717	0.0102145	0.0576512	0.00453404	0.00175839	0.0204674	0.0239348	0.0168505	0.0446631	0.0142742	0.0178142	0.000792943	0.000884643	0.0248586	0.0556285	0.0175051	0.00792359	0.135396	0.00723198	0.0117599	0.0550825	0.0340943	0.00416038	0.0415411	0.00410666	0.00239286	0.000305437	0.0867935	0.0140413	0.110053	0.0561213	0.251565
Clostridium_XlVa	0.000311023	0.0206399	0.00395622	0.0107496	0	0.0161224	0.0208875	7.95862e-05	0.00844356	0.00579439	0.0140134	0.00954943	9.54153e-05	0.014953	0	0	0.0197862	0.00511921	0.0157303	0.00253064	0.0396903	0.0581694	0.0165972	0.0257642	0.018871	0.0167487	0.0888	0.0110614	0.0136783	0.0466502	0.00308589	0.0245779	0.00701782	0.0333225	0.089596	0.00220824	0.0227874	0.00263733	0.0138931	0.344324	0.00646682	0.00236274	0.0962367	0.00264712	0.00348245	0.0872569	0.0137749	0.00347239	0.00307913
Bifidobacterium	0.00298582	0.000861929	0.00488106	0.000856164	0.0233043	0.0017762	0	0.00127338	0	0.00964044	0.00273347	0.000682102	0.00171748	0.0256198	0	6.31433e-05	0.000656414	0.000350631	0	0.156346	0.126256	0.0233818	0.000148854	0.0496989	0.00383885	0.000141938	0.00430918	0.00111857	0.000198236	0.000412833	0.154466	0.425797	0.000157704	0.000542711	0.0348	0.00772883	0.00927772	0	0.0932713	0.00010401	0.0238395	0.0544554	0.000217533	0.000305437	0.00107152	0.00997381	0.000781555	0.0178312	0.00585035
Roseburia	0	0.00308826	0.000513795	0.337139	0	0.00259598	0.0925387	0	0.00248914	0	0.0123525	0.00128842	0	0	0	0.000505146	0	0.00329593	0.0400409	0.0105971	0.000139509	0	0.00573087	0.00419239	0.0159211	0.012254	3.84749e-05	0.272475	0.0019328	0	0.000342877	0.00562852	0.0234979	5.42711e-05	0.0165519	0.0183284	0.0402442	0.00301409	0.00510664	0.00119611	0.0465282	0.00281278	0.000174027	0.000203625	0.0014287	0.308408	0.0203204	0.00774248	0.00174484
Megasphaera	0.00783777	1.15955e-05	0.00601141	0.00332953	0	0.00102473	0	0	4.88067e-05	0.241947	0	0.00507787	0.00119269	0	0.000407299	0.000315716	0.031039	0.00056101	0	0	0.326381	9.5048e-05	0	0	0	0	0.0150821	0	0	0	0	0.0833959	0	0	0.00015421	0	0	0	0	0.0512247	0.000109607	0.596535	0	0	0.0153585	0.012927	0	0.000234621	0
Ruminococcus2	0	0.01479	5.13795e-05	0.000475647	0.00104348	0.00191283	0.00145485	0.000238758	0.0169359	0.0016447	0.0135289	0.000530524	0	0	0	0	0.0191298	0.00582048	0.0147089	0.0550415	0.0219727	0.100893	0.078967	0.126077	0.00464703	0.015282	0.0621369	0.0178557	0.00223015	0.000530786	0.0113149	0.0380863	0.0376124	0.00515576	0.0510435	0.427735	0.0701933	0.00256198	0.00285371	0.0714546	0.0222502	0.00129388	0.0304111	0.0358379	0.00544691	0.0647462	0.00586166	0.000750786	0.0117007
Prevotella	0.000435432	0.102701	0	0.000570776	0.0013913	0.0254816	0.0120025	7.95862e-05	0.00014642	0.000177121	0.206982	0.000227367	4.77076e-05	9.74137e-05	4.07299e-05	0.00018943	0.00689235	0.0682328	0.381205	0.000948992	0.00816127	0	0.00126526	0.00182941	0.249808	0.00837434	0	0	0	0	0.0363449	0.00440901	0	0.000868338	0.000514033	0.00143535	0.315239	0.0064803	0.0126915	0.00254823	0	0.0636251	0.00630846	0.00773773	0.0818823	5.57196e-05	0.0257913	0	0.00513189
Megamonas	0	0.00124651	0	0	0	0.0131165	0	0	0	0	0	0	0	0	0	0	0	0	0	0	0	0	0	0.0882689	0	0	0.000269324	0	0.87412	0.000117952	0	0	0	0	0	0	0	0	0	0.13438	0	0	0	0.658929	0	5.57196e-05	0	0	0
Veillonella	0.15943	0.00114988	0.0171094	0.187024	0.174957	0.0397595	0.000311753	0.0051731	0.00195227	0.170871	0.00179925	0.1152	0.0251896	0.00409137	0.753706	0.0534192	0.0540135	0	0	0	0	9.5048e-05	0.000148854	0.00114338	0	0.000331188	0	0.0042257	0.00213103	0	0	0	0.00362719	0	0.00015421	0	0.000610376	0	0.000375488	0.000260024	0.000109607	0.000112511	0	0.00834861	0	5.57196e-05	0.000293083	0	0
Streptococcus	0.339575	0.000649346	0.0305708	0.00627854	0.00417391	0.0111354	0.00431258	0.66924	0.00200107	0.138306	0.000622816	0.132442	0.00672678	0.0284935	8.14598e-05	0.0218476	0.0114872	0	0	0.0249901	0.00320871	0.0579318	0.0618488	0.00952817	0.00125268	0.00520439	0.00369359	0.0762698	0.00153633	0.0267162	0.00531459	0.00187617	0.0134048	0.00048844	0.00200473	0.0407972	0.00309257	0.000452114	0.00135176	0.00717666	0.00789171	0.00112511	0.000696106	0.0187335	0.00589338	0.0396166	0.000488472	0.00694477	0.00102638
Blautia	0.000186614	0.0108843	0.000205518	0.0064688	0.008	0.0066949	0.00472826	7.95862e-05	0.0270389	0.0017206	0.0038061	0.0212589	0	0.00360431	0	0.00132601	0.000703301	0.000420757	0.0230848	0.147726	0.110212	0.14338	0.407041	0.0109002	0.0148705	0.0387491	0.0511716	0.0749855	0.00158589	0.0523119	0.00514315	0.0227017	0.0182936	0.0309345	0.034286	0.0144087	0.0561953	0.00708311	0.0152448	0.138957	0.114101	0.00590684	0.00139221	0.0115048	0.00687561	0.111551	0.0134818	0.00563089	0.158062
Escherichia_Shigella	0.000497636	0.000125617	0.0153111	0.00304414	0.341913	0.00894931	0	0.0515718	4.88067e-05	0.148276	0.000415211	0.10296	0.000238538	0.236277	0.204016	0.387384	0.0157071	0.000490884	0	0	0.00188337	0.0968539	0.000223281	0.000304901	0	4.73126e-05	0	4.14285e-05	0.0233918	0.00176929	0.00360021	0	0	0.000705525	0.000257017	0.00728718	0	0.000376761	0.055422	0.00124811	0.000109607	0.000843834	0.546313	0.0295256	0.000625056	0	4.88472e-05	0.00187696	0.0084163
unclassified	0.00926847	0.0453672	0.00118173	0.0444254	0.00208696	0.0103156	0.0180297	0.0110625	0.0708185	0.00574378	0.0216602	0.132707	4.77076e-05	0.0603965	0	0	0.055467	0.0058906	0.0224719	0.021036	0.225098	0.308051	0.026496	0.0614376	0.0389542	0.0581472	0.242969	0.0395227	0.0485677	0.0242392	0.00788616	0.0619137	0.0225516	0.0502551	0.139868	0.187369	0.0858189	0.00610353	0.0583509	0.111498	0.123472	0.020027	0.026104	0.028202	0.0504509	0.0803477	0.0525107	0.00919713	0.0637381
Akkermansia	0.000622045	0.0224875	0	0	0	0.0168056	0.0029097	0	0	0.000278333	0.000622816	0	0.000429369	4.87068e-05	0	0	0	0	0	0.0608146	0	4.7524e-05	0.00595415	0	0	0.000425814	0.176523	0	0.000247795	0.775596	0.511744	0	0.675367	0.014219	0	0.00104891	0.00370295	0.49416	0.000525683	0	0.000109607	0	0	0	0.0176802	0	0.000683861	0.0344423	0.161347
Unclassified_Ruminococcaceae	0.000248818	0.0319551	0.000770693	0.0166476	0.00730435	0.00396229	0.0192248	0.000238758	0.00717458	0.00129045	0.0647728	0.000644208	0	9.74137e-05	0	0	0.00956489	0.189902	0.0937692	0.216607	0.0158343	0.00774641	0.124591	0.145285	0.115691	0.228378	0.0203532	0.0120971	0.000297354	0.00383345	0.0423453	0.0247655	0.0832676	0.119179	0.171173	0.151761	0.101485	0.282797	0.181962	0.0151854	0.195923	0.112905	0.0139656	0.0209733	0.1985	0.0232908	0.201006	0.399887	0.108078
Bacteroides	0.000746454	0.397631	0.0235318	0.086758	0.000347826	0.100765	0.568378	0.000875448	0.230904	0.0282382	0.336597	0.245898	0.000190831	0.414057	8.14598e-05	0.00328345	0.364497	0.129804	0.0884576	0.0234085	0.0149275	0.0235244	0.00476332	0.0404756	0.196145	0.0767411	0.0229695	0.111857	0.0155119	0.000353857	0.00702897	0.00403377	0.0019713	0.682677	0.0313046	0.00358838	0.0628281	0.0317987	0.0675879	0.010869	0.0046583	0.0291404	0.033065	0.00529424	0.00901866	0.00757787	0.00185619	0.151002	0.00153957

## Sheet: Table S2
Table S2 Correlation between fecal bacteria and serum steroids in male patients
	CRTLS	Cortisol	Cortisone	Testosterone
Veillonella	-0.810701	-0.809728	-0.828811	-0.824787

## Sheet: Table S3
Table S3 Correlation between fecal bacteria and serum steroids in female patients
	Cortisol	corticosterone	AndrostEndiol	DHTest
Anaerorhabdus	0.804146	0.566633	0.0743265	-0.228085
Parvimonas	0.236356	0.293745	-0.379917	-0.834841
Unclassified_Actinomycetales_6	0.710277	0.815556	-0.0853047	-0.49371
Anaerotruncus	0.756829	0.819171	0.0149086	-0.424922
Anaerostipes	0.0348846	0.0794673	0.831308	0.385894
Actinomyces	0.70496	0.805193	-0.0857263	-0.472694
Blautia	0.75665	0.825976	0.160956	-0.331173

## Sheet: Table S4
Table S4 Fungal genera detected in stool samples
ID	10155	10190	10323	10365	10421	10771	10925	10960	11065	11100	11247	11261	11485	ABS88	ACTJ77	AMJM84	CCN88P	CE101
Sporobolomyces	0	0	0	0	0	2.72762e-05	0	0	0	0	0	0	0	0	0	0	0	0
Guehomyces	0	0	0	0	0	2.72762e-05	0	0	0	0	0	0	0	0	0	0	0	0
Flammulina	0	4.20468e-05	0	0	0	0	0	0	0	0	0	0	0	0	0	0	0	0
Kluyveromyces	0	8.40937e-05	0	0	0	0	0	0	0	0	0	0	0	0	0	0	0	0
Wallemia	0	8.40937e-05	0	0	0	0	0	0	0	0	0	0	0	0	0	0	0	0
Cyberlindnera	0	0.000210234	0	0	0	0	0	0	0	0	0	0	0	0	0	0	0	0
Agaricus	0	0	0	0	0	0	0	0	0	0	0.000306843	0	0	0	0	0	0	0
Bionectria	0	0.000630703	0	0	0	0	0	0	0	0	0	0	0	0	0	0	0	0
Plectosphaerella	0	0	0	0	0	0	0	0	0	0	0.000920528	0	0	0	0	0	0	0
Rhodotorula	0	0.00113526	0	6.19118e-05	0	0	0	0	0	0	0	0	0	0	0	0	0	0
Microcera	0	0	0	0	0	0	0	0	0	0	0.00122737	0	0	0	0	0	0	0
Dothistroma	0	0	0	0	0	0	0	0	0	0	0.00306843	0	0	0	0	0	0	0
Clavispora	0	0	0	0	0	0	0	0	0	0	0.00337527	0	0	0	0	0	0	0
Diaporthe	0	0	0	0	0	0	0	0	0	0	0.00460264	0	0	0	0	0	0	0
Trichosporon	0	8.40937e-05	0	0	0	2.72762e-05	0	0	0	0	0.00521632	0	0	0	0	0	0	0
Torulaspora	0	0	0	0	0	0	0	0	0	0	0	0	0.00594059	0	0	0	0	0
Cryptococcus	0	0.000420468	0	0.000123824	0	0	0	0	0	0	0.0021479	0	0.0039604	0	0	0	0	0
Alternaria	0	0	0	0	0	0	0	0	0	0	0.00675054	0	0	0	0	0	0	0
Doratomyces	0	0	0	0	0	0	0	0	0	0	0.00675054	0	0	0	0	0	0	0
Meyerozyma	0	0	0	0	0	8.18286e-05	0	0	0	0	0.00828475	0	0	0	0	0	0	0
Hanseniaspora	0	0	0	0	0	0	0	0	0	0	0.00889844	0	0	0	0	0	0	0
Phoma	0	0	0	0	0	0	0	0	0	0	0.00981896	0	0	0	0	0	0	0
Gliomastix	0	0	0	0	0	0	0	0	0	0	0.0104326	0	0	0	0	0	0	0
Saccharomyces	0	0.00155573	0	0	0	2.72762e-05	0	0	0	0	0.00306843	0	0.00594059	0	0	0	0	0
Bipolaris	0	0	0	0	0	0	0	0	0	0	0.0147284	0	0	0	0	0	0	0
Wickerhamomyces	0	0	0	0	0	0	0	0	0	0	0	0	0.0188119	0	0	0	0	0
Colletotrichum	0	0	0	0	0	0	0	0	0	0	0.021479	0	0	0	0	0	0	0
Fusarium	0	0	0	0	0	0	0	0	0	0	0.0362074	0	0	0	0	0	0	0
Epicoccum	0	0	0	0	0	0	0	0	0	0	0	0	0	0	0.0819113	0	0	0
Debaryomyces	0	0.0940167	0	0	0	0	0	0	0	0	0	0	0	0	0	0	0	0
Malassezia	0	0.000294328	0	0	0	0.000136381	0	0.00106629	0	0	0.00337527	0	0.0752475	0	0.00682594	0.0106007	0	0
Nakaseomyces	0	0	0	0	0	0.000190933	0	0	0	0	0	0	0.10495	0	0	0	0	0
Rodentomyces	0	0	0	0	0	0	0	0	0	0	0	0	0	0	0	0	0	0.125
Cladosporium	0	0.000504562	0	0	0	5.45524e-05	0.00118483	0	0	0	0.0107395	0	0	0	0.0518771	0.353357	0	0
Ramularia	0	0	0	0	0	0	0	0	0.45	0	0	0	0	0	0	0	0	0
unclassified_sum	0	4.20468e-05	0	0	0	0.000327314	0	0	0	0	0.132249	0	0	0	0.000682594	0.40636	0	0
Mucor	0	0	0	6.19118e-05	0	0	0	0	0	0	0	0	0	0	0	0	0	0.625
Pichia	0	4.20468e-05	0	0	0	0.008592	0.400474	0.000355429	0	0	0.501381	0	0	0	0	0	0	0
Aspergillus	0	8.40937e-05	0	0	0	0	0	0	0	0	0.0101258	0	0	1	0	0.116608	0	0
Rhizomucor	0	0	0	0	0	0.986716	0	0	0	0	0	0.333333	0	0	0	0	0	0
Penicillium	0	0.000714796	0	0	0	8.18286e-05	0	0	0	0	0.101258	0	0	0	0.062116	0.113074	1	0.25
Candida	1	0.900055	1	0.999752	1	0.00370956	0.598341	0.998578	0.55	1	0.093587	0.666667	0.785149	0	0.796587	0	0	0

## Sheet: Table S5
Table S5. Correlation between fecal fungi and serum steroids in male patients
	Pregnenolone	alloPregnanolone
Penicillium	-0.0575008	0.15523
Saccharomyces	-0.8167	-0.26535
Malassezia	0.110477	0.827037
Mucor	0.333111	-0.150663
Rhodotorula	-0.81496	-0.272083
Debaryomyces	-0.813722	-0.264416
Kluyveromyces	-0.813722	-0.264416
Rodentomyces	0.333107	-0.150649
Wallemia	-0.813722	-0.264416
Trichosporon	-0.828182	-0.268512
Cryptococcus	-0.792301	-0.295744
Bionectria	-0.813722	-0.264416
Cyberlindnera	-0.813722	-0.264416
Flammulina	-0.813722	-0.264416
